# Supplementary material for: Impact of intense disturbance on the structure and composition of wet-eucalypt forests: A case study from the Tasmanian 2016 wildfires
Source: PLoS One. 2018 Jul 20;13(7):e0200905. doi: 10.1371/journal.pone.0200905 (PMC6054383; doi:10.1371/journal.pone.0200905)
Supplement: S1 Dataset — Spreadsheet includes data on: Seedling counts, fire severity, Dicksonia antarctica spatial locations, tree mortality, bird frequencies and invertebrate abundance and biomass. Explanations of data are contained within the spreadsheet. (XLSX) [file pone.0200905.s004.xlsx]

## Sheet: Data explanation
All AusPlots data collected between November 2016 and January 2017
Seedlings
Data collected on the 23rd November 2016 (Mt Maurice) and the 24th-25th November (McKenzie) by Tamika Lunn, Mel Gerwin and Beccy Abbott
Fire Severity
Data collected on the 19th of January 2017 (McKenzie plot only) by Tamika Lunn
The severity and proportion of burn was evaulated for each plot categorically:
% Burnt
4 = 100%
3 = >75%
2 = 25-75%
1 = <25%
0 = 0%
Severity
3 = Scorching >5 m height and/or crown damage
2 = Lack of understory and scorching up to 2 m
1 = Minor scorching on logs and lower trunk
Dicksonia
Data collected between the 5th and 7th of December (McKenzie, plots 1-21), 22nd of December (McKenzie, plots 22-25) and the 5th of January 2017 (Mt Maurice). Data collected by Tamika Lunn, Mel Gerwin, Belle Monk and Erin Harris
Information on alive status, frond growth and seedling density/species on trunk were also collected
Dick status
A = Alive
D = Dead
Alive status
J = Burnt
A = Alive normal (unburnt)
H = Multi stemmed
D = Fallen
Growth stage (fronds)
FH = Fiddlehead
F = Mature frond
Seedling
0 = No seedlings on trunk
1 = Few (<5)
2 = Some (>5)
3 = Many (>15)
Mortality
Data collected between the 6th & 8th of December 2016 (McKenzie), 22nd of December 2016 (McKenzie) and the 17th-18th of January 2017 (Mt Maurice) by Tamika Lunn, Mel Gerwin, Beccy Abbott and Belle Monk
Mortality codes as in AusPlots Survey Protocol Manual. Additional mortality code: 7 = killed by fire but doesn't appear burnt
*Note: Trees killed by fire were not recorded as having died as part of a group. Reserved this for multiple treefall events
Subplot Mortality
Number of dead and alive trees pre and post fire surveys summarised by subplot
Species Mortality
Number of dead and alive trees from first and second surveys summarised by species. Fire response (McKenzie) and background mortality (Mt Maurice) separated.
Birds
Data collected over 4 occasions between December 2016 and January 2017 by Tamika Lunn.
R = within 20 m radius of the survey pole, P = outside of this radius (and not necessarily on the AusPlot).
H = bird heard, S = bird seen
Invertebrate
Samples collected over 3 occasions between December 2016 and January 2017 by Tamika Lunn, Mel Gerwin and all volunteers.
Samples sorted into groups by Mel Gerwin, counted and weighed by Tamika Lunn
Samples grouped by morphospecies
"Wet weight" taken after invertebrates were stored in ethonol, and subsequently left uncovered overnight to evaporate all ethanol. Will be lighter than actual "wet weights" because ethanol will have dried the natural moisture from the samples.
Count is a count of all invertebrates WITH HEADS. Only those with heads counted to avoid double counting of broken indivuduals
"Small misc" group not counted (>>100). Constitutes gnats and other flying insects ~1mm that are not acurately collected by pitfall traps, and which should have been washed through the 1 mm sieve. Group is also comprised of a variety of species. Changes in this group are unlikely to show anything eologically insightful.

## Sheet: Seedling
SiteName	subplotid	quadratid	Ausplot_X	Ausplot_Y	temp_x	temp_y	Location comment	euctally	acctally	other	Comments	severity	live_veg	litter	moss	liverwort	possum	rabbit	macropod	date	measurer
T-MK	1	1A	8	6	8	6	16,0. Non-zero needed	42	3	1		3	5	10	25	25	0	0	0	2016-11-24	Beccy/Tamika
T-MK	1	1B	4	9	4	9	7,10 changed	159	4	0		3	3	35	10	5	0	0	0	2016-11-24	Mel/Tamika
T-MK	2	2A	17	23	17	3		51	8	0		3	5	5	3	1	0	0	0	2016-11-24	Beccy/Tamika
T-MK	2	2B	13	35	13	15	18,18 changed	799	18	9		3	1	85	1	0	0	0	0	2016-11-24	Mel/Tamika
T-MK	3	3A	2	59	2	19		185	4	0		3	3	10	0	2	0	0	0	2016-11-24	Beccy/Tamika
T-MK	3	3B	13	60	13	20		174	19	1		3	3	5	4	3	0	0	0	2016-11-24	Beccy/Tamika
T-MK	4	4A	3	62	3	2		13	1	0		2	2	10	10	1	0	0	0	2016-11-25	Beccy
T-MK	4	4B	17	62	17	2		0	0	2		2	1	50	2	1	0	0	0	2016-11-25	Beccy
T-MK	5	5A	1	90	1	10		8	3	2		2	40	20	15	15	0	0	0	2016-11-24	Beccy
T-MK	5	5B	18	98	18	18	7,10 Changed	0	0	0		2	10	10	15	10	0	0	0	2016-11-24	Mel/Tamika
T-MK	6	6A	34	99	14	19		216	2	4		3	1	5	7	2	0	0	0	2016-11-24	Mel
T-MK	6	6B	24	94	4	14		21	0	0		3	25	20	1	1	0	0	0	2016-11-24	Mel
T-MK	7	7A	22	69	2	9	19,6 directly in stream	26	3	1		3	3	10	2	10	0	0	0	2016-11-24	Beccy
T-MK	7	7B	23	75	3	15	19,6 changed	46	9	7		3	30	15	0	0	0	0	0	2016-11-24	Mel/Tamika
T-MK	8	8A	32	46	12	6		292	4	17		2	10	15	1	1	0	0	0	2016-11-24	Mel
T-MK	8	8B	30	55	10	15		156	2	13		2	4	70	1	1	0	0	0	2016-11-24	Mel
T-MK	9	9A	33	23	13	3		3	4	4		1	10	15	3	10	0	0	0	2016-11-25	Mel
T-MK	9	9B	34	21	14	1		3	2	3		1	60	10	5	15	0	0	0	2016-11-25	Mel
T-MK	10	10A	28	20	8	20		14	2	11		1	1	85	1	0	0	0	0	2016-11-25	Mel
T-MK	10	10B	25	12	5	12		147	4	3		1	7	18	3	6	0	0	0	2016-11-25	Mel
T-MK	11	11A	43	16	3	16		1	1	0		1	15	15	5	3	0	0	0	2016-11-24	Beccy
T-MK	11	11B	57	20	17	20		158	4	0		1	5	1	0	0	0	0	0	2016-11-24	Beccy
T-MK	12	12A	53	39	13	19		48	6	26		3	4	15	0	1	0	0	4	2016-11-24	Beccy
T-MK	12	12B	45	33	5	13		20	0	10		3	4	10	0	1	0	0	14	2016-11-24	Beccy
T-MK	13	13A	50	55	10	15		38	3	18		3	20	10	4	15	0	0	1	2016-11-24	Beccy
T-MK	13	13B	56	55	16	15		52	2	10		3	3	10	1	2	0	0	0	2016-11-24	Beccy
T-MK	14	14A	53	79	13	19		12	0	14		3	2	5	0	0	0	0	1	2016-11-24	Beccy
T-MK	14	14B	51	68	11	8	17,16 directly on stream	20	3	2		3	3	7	0	0	0	0	0	2016-11-24	Beccy
T-MK	15	15A	58	89	18	9		8	7	1		2	1	4	0	0	0	0	0	2016-11-24	Beccy
T-MK	15	15B	57	98	17	18		33	5	0		2	1	10	0	0	0	0	0	2016-11-24	Beccy
T-MK	16	16A	66	89	6	9	10,6 directly in stream	26	8	0		2	4	30	0	0	0	0	0	2016-11-24	Beccy
T-MK	16	16B	72	96	12	16	11,20 taken up by tree	23	7	0		2	1	50	0	0	0	0	0	2016-11-24	Beccy
T-MK	17	17A	70	71	10	11	8,0. Non-zero needed	18	21	851		3	15	25	2	0	0	0	0	2016-11-24	Tamika
T-MK	17	17B	74	61	14	1		18	3	16		3	0	5	40	40	0	0	0	2016-11-24	Tamika
T-MK	18	18A	66	55	6	15	12,16 taken up by Dicksonia	182	3	115		3	5	30	0	0	0	0	0	2016-11-24	Tamika
T-MK	18	18B	78	47	18	7		82	14	8		3	5	3	0	0	0	0	0	2016-11-24	Tamika
T-MK	19	19A	78	27	18	7		25	1	6		1	30	40	50	0	0	0	0	2016-11-24	Tamika
T-MK	19	19B	66	30	6	10		114	0	3		1	25	75	5	0	0	0	0	2016-11-25	Tamika
T-MK	20	20A	67	12	7	12		18	0	46		1	60	30	2	0	0	0	0	2016-11-25	Tamika
T-MK	20	20B	73	1	13	1		0	5	34		1	20	5	0	0	0	0	0	2016-11-25	Tamika
T-MK	21	21A	94	4	14	4		98	5	3		2	3	20	5	1	0	0	0	2016-11-25	Mel
T-MK	21	21B	100	10	20	10		313	23	92		2	20	25	0	0	0	0	0	2016-11-25	Tamika
T-MK	22	22A	92	37	12	17	4,18 taken up by stump	166	6	6		1	2	10	1	1	0	0	0	2016-11-25	Beccy
T-MK	22	22B	90	23	10	3		252	3	1		1	10	40	1	0	0	0	0	2016-11-25	Beccy
T-MK	23	23A	85	57	5	17	9,0. Non-zero needed	21	5	0		3	3	8	5	10	0	0	0	2016-11-25	Beccy
T-MK	23	23B	84	53	4	13		210	21	7		3	3	15	1	1	0	0	0	2016-11-25	Mel
T-MK	24	24A	89	74	9	14		91	3	5		2	3	2	0	0	0	0	0	2016-11-25	Beccy
T-MK	24	24B	83	78	3	18	10,1 changed	32	12	10		2	45	10	15	30	0	0	0	2016-11-25	Beccy
T-MK	25	25A	81	83	1	3	10,0. Non-zero needed	43	16	6		2	3	50	0	0	0	0	0	2016-11-25	Beccy
T-MK	25	25B	100	92	20	12	7,9 directly on stream	0	0	0		2	2	40	1	1	0	0	0	2016-11-25	Beccy
T-MM	1	1A	7	3	7	3		0	0	3	1 Cheesewood	NA	5	90	0	0	1	0	1	2016-11-23	Tamika/Beccy
T-MM	1	1B	15	19	15	19		0	0	2	1 Tas Lancelata	NA	5	40	2	2	0	0	0	2016-11-23	Tamika/Beccy
T-MM	2	2A	4	39	4	19		0	0	0		NA	90	15	0	0	0	0	0	2016-11-23	Tamika/Beccy
T-MM	2	2B	14	39	14	19		0	0	0		NA	75	20	0	0	0	0	0	2016-11-23	Tamika/Beccy
T-MM	3	3A	13	50	13	10		0	0	0		NA	5	90	3	0	0	0	0	2016-11-23	Tamika/Beccy
T-MM	3	3B	1	51	1	11		0	0	12		NA	2	95	1	0	0	0	0	2016-11-23	Tamika/Beccy
T-MM	4	4A	4	68	4	8		0	0	6		NA	5	80	3	0	0	0	0	2016-11-23	Tamika/Beccy
T-MM	4	4B	17	60	17	0		0	0	4		NA	10	95	2	0	0	0	0	2016-11-23	Tamika/Beccy
T-MM	5	5A	18	93	18	13		0	0	0		NA	1	95	3	0	0	0	0	2016-11-23	Tamika/Beccy
T-MM	5	5B	13	100	13	20		0	0	0		NA	1	95	2	0	0	0	0	2016-11-23	Tamika/Beccy
T-MM	6	6A	23	98	3	18	0,5. Non-zero needed	0	0	4		NA	60	40	5	0	0	0	0	2016-11-23	Tamika/Beccy
T-MM	6	6B	32	81	12	1	12,6. Misplaced quadrat	0	0	2		NA	25	90	3	3	0	0	0	2016-11-23	Tamika/Beccy
T-MM	7	7A	25	80	5	20		0	0	5		NA	30	100	0	0	0	0	3	2016-11-23	Tamika/Beccy
T-MM	7	7B	31	61	11	1		0	0	0		NA	30	90	0	0	0	0	0	2016-11-23	Tamika/Beccy
T-MM	8	8A	33	52	13	12		0	0	0		NA	50	90	0	0	0	0	0	2016-11-23	Tamika/Beccy
T-MM	8	8B	37	44	17	4	12,0. Non-zero needed	0	0	1		NA	20	90	0	1	0	0	0	2016-11-23	Tamika/Beccy
T-MM	9	9A	30	28	10	8		0	0	2		NA	20	50	0	0	0	0	0	2016-11-23	Tamika/Beccy
T-MM	9	9B	22	23	2	3		0	0	0		NA	75	30	0	0	0	0	0	2016-11-23	Tamika/Beccy
T-MM	10	10A	31	14	11	14		0	0	2		NA	60	80	5	0	0	0	0	2016-11-23	Tamika/Beccy
T-MM	10	10B	37	14	17	14		0	0	0		NA	50	75	10	0	0	0	0	2016-11-23	Tamika/Beccy
T-MM	11	11A	47	7	7	7		0	0	0		NA	30	70	10	3	0	0	0	2016-11-23	Tamika/Beccy
T-MM	11	11B	49	13	9	13	0,1. Non-zero needed	0	0	1	1 Cyathodes	NA	60	90	0	0	0	0	0	2016-11-23	Tamika/Beccy
T-MM	12	12A	52	38	12	18		0	0	0		NA	35	70	0	0	0	0	0	2016-11-23	Tamika/Beccy
T-MM	12	12B	45	25	5	5		0	0	2		NA	40	30	30	0	0	0	0	2016-11-23	Tamika/Beccy
T-MM	13	13A	46	49	6	9		0	0	1		NA	5	55	0	0	0	0	0	2016-11-23	Tamika/Beccy
T-MM	13	13B	42	59	2	19		0	0	0		NA	40	95	0	0	0	0	0	2016-11-23	Tamika/Beccy
T-MM	14	14A	41	73	1	13	0,9. Non-zero needed	0	0	0		NA	5	70	1	0	0	0	0	2016-11-23	Tamika/Beccy
T-MM	14	14B	49	68	9	8		0	0	0		NA	1	80	20	0	0	0	0	2016-11-23	Tamika/Beccy
T-MM	15	15A	48	82	8	2		0	0	1		NA	30	70	0	0	0	0	0	2016-11-23	Tamika/Beccy
T-MM	15	15B	47	99	7	19		0	0	5		NA	10	60	0	0	0	0	0	2016-11-23	Tamika/Beccy
T-MM	16	16A	76	97	16	17		0	0	0		NA	0	99	1	0	0	0	0	2016-11-23	Tamika/Beccy
T-MM	16	16B	67	100	7	20	12,0. Non-zero needed	0	0	3		NA	5	95	0	0	0	1	2	2016-11-23	Tamika/Beccy
T-MM	17	17A	72	77	12	17		0	0	0		NA	25	95	0	0	0	0	0	2016-11-23	Tamika/Beccy
T-MM	17	17B	73	45	13	5		0	0	1		NA	30	70	0	0	0	0	0	2016-11-23	Tamika/Beccy
T-MM	18	18A	71	53	11	13		0	0	2	1 Nothofagus	NA	25	95	0	0	0	0	0	2016-11-23	Tamika/Beccy
T-MM	18	18B	63	39	3	19		0	0	2		NA	60	40	0	0	0	0	0	2016-11-23	Tamika/Beccy
T-MM	19	19A	72	24	12	4	12,5. Misplaced quadrat	0	0	0		NA	30	80	0	0	0	0	0	2016-11-23	Tamika/Beccy
T-MM	19	19B	73	6	13	6		0	0	0		NA	40	90	0	0	0	0	0	2016-11-23	Tamika/Beccy
T-MM	20	20A	72	16	12	16		0	0	1		NA	5	100	0	0	0	0	0	2016-11-23	Tamika/Beccy
T-MM	20	20B	87	14	7	14		0	0	0		NA	25	95	0	0	0	0	0	2016-11-23	Tamika/Beccy
T-MM	21	21A	81	23	1	3		0	0	2		NA	5	40	0	0	0	0	0	2016-11-23	Tamika/Beccy
T-MM	21	21B	92	18	12	18		0	0	2	1 Nothofagus	NA	3	95	0	0	0	0	0	2016-11-23	Tamika/Beccy
T-MM	22	22A	96	57	16	17		0	0	2		NA	10	90	1	0	0	0	0	2016-11-23	Tamika/Beccy
T-MM	22	22B	97	29	17	9		0	0	2		NA	2	100	0	0	0	0	0	2016-11-23	Tamika/Beccy
T-MM	23	23A	100	52	20	12	1,0. Non-zero needed	0	0	0		NA	2	55	2	0	0	0	0	2016-11-23	Tamika/Beccy
T-MM	23	23B	82	83	2	3		0	0	4		NA	40	30	0	0	0	0	0	2016-11-23	Tamika/Beccy
T-MM	24	24A	100	98	20	18		0	0	6		NA	5	30	10	0	0	0	0	2016-11-23	Tamika/Beccy
T-MM	24	24B	85	78	5	18		0	0	1		NA	10	100	5	0	0	0	0	2016-11-23	Tamika/Beccy
T-MM	25	25A	71	71	11	11		0	0	0		NA	5	95	0	0	0	0	0	2016-11-23	Tamika/Beccy
T-MM	25	25B	84	73	4	13	0,4. Non-zero needed	0	0	4		NA	5	95	0	0	0	0	0	2016-11-23	Tamika/Beccy

## Sheet: Fire severity
SiteName	subplotid	%Burnt	Severity	Notes
T-MK	1	3	3	Some scarring >5 m. No canopy burn. (20,0) corner unburnt
T-MK	2	4	3	Some scarring >5 m. No canopy burn.
T-MK	3	3	3	Some scarring >5 m. No canopy burn.
T-MK	4	4	2	Scarring up to 2 m. No understory
T-MK	5	4	2	Scarring up to 2 m. No understory
T-MK	6	4	3	Most scarring >5 m. No canopy burn.
T-MK	7	3	3	Some scarring >5 m. Some canopy burn. Still quite burnt at river
T-MK	8	3	2	Unburnt fern gully along (20,40)-(20,60) boarder.
T-MK	9	4	1	Minimal tree scarring (mostly at base, some approaching 2 m). Most logs burnt
T-MK	10	2	1	Some unburnt areas with moss on ground. Heavy regrowth of Batwing and Polystichum. Some charring on logs
T-MK	11	1	1	Large areas unburnt/low burn (all except (40,20)-(60,20) boarder). In this area all Dicksonia have been burnt. Heavy regrowth of Polystichum. Burnt area with 2 m scortching
T-MK	12	4	3	Some >5 m scarring, most between 2-5 m. No canopy burn.
T-MK	13	4	3	Much scarring > 5 m. No canopy burn
T-MK	14	4	3	Scarring between 2-5 m, some > 5 m. Most trees along river burnt. No canopy burn
T-MK	15	4	2	Some >5 m scarring, most between 2-5 m. No canopy burn.
T-MK	16	2	2	Most scarring <2 m. Trees and Dicksonia along river are unburnt.
T-MK	17	4	3	Scarring between 2-5 m, some > 5 m.
T-MK	18	4	3	Scarring between 2-5 m, some > 5 m.
T-MK	19	2	1	Large patch of unburnt/low severity burn- all Dicksonia are burnt, but shrubs unburnt.
T-MK	20	1	1	Large patch of unburnt/low severity burn- Dicksonia are unburnt, shrubby understory present. Some trees burnt at base.
T-MK	21	3	2	Minimal scarring up to 2 m. All logs burnt. Understory mostly dead. Small patch of understory at (80,20)
T-MK	22	2	1	Large areas unburnt/low burn in center of plot. In this area all Dicksonia have been burnt, but with significant understory. Burnt area with < 2 m scortching
T-MK	23	4	3	Scarring between 2-5 m, some > 5 m. No canopy burn. No understory
T-MK	24	4	2	Scarring between 2-5 m, some > 5 m. No canopy burn. No understory
T-MK	25	1	2	Large patch of unburnt area following river (center of plot). Dicksonia here are unburnt. Burnt at (100,100) pole (severity 2) and (80,100) (severity 1).

## Sheet: Dicksonia
Unique	SiteName	Subplot	DickID	DickStatus	AliveStatus	Burnt	GrowthStage	DickHeight	temp x	temp y	Ausplot_X	Ausplot_Y	Seedling	Seedling Y/N	Accacia	Eucalypt	Stinkwood
1	T-MM	4	1	A	A	N	F	1.3	15.6	9.2	75.6	9.2	0	N	N	N	N
2	T-MM	15	2	A	A	N	FH & F	1.5	16.4	8.3	96.4	48.3	0	N	N	N	N
76	T-MK	8	74	A	A	N	FH & F	2.5	2.2	11.5	42.2	31.5	0	N	N	N	N
78	T-MK	8	76	A	A	N	FH & F	2.6	1.5	14.7	41.5	34.7	0	N	N	N	N
79	T-MK	8	77	A	A	N	FH & F	2.15	4.3	14	44.3	34	0	N	N	N	N
80	T-MK	8	78	A	A	N	FH & F	2.6	4.9	11.8	44.9	31.8	0	N	N	N	N
81	T-MK	8	79	A	A	N	FH & F	2.5	7.6	18.9	47.6	38.9	0	N	N	N	N
82	T-MK	8	80	A	A	N	FH & F	2.55	4.6	16.7	44.6	36.7	0	N	N	N	N
101	T-MK	10	99	A	A	N	FH & F	1.3	3.8	18.2	3.8	38.2	0	N	N	N	N
107	T-MK	11	105	A	A	N	F	1.5	7.8	6.3	7.8	46.3	0	N	N	N	N
145	T-MK	16	143	A	A	N	FH & F	1.6	6.3	3.9	86.3	63.9	0	N	N	N	N
147	T-MK	16	145	A	A	N	FH	1.75	9.1	7.7	89.1	67.7	0	N	N	N	N
182	T-MK	25	180	A	A	N	FH & F	1.75	11.6	4.9	91.6	84.9	0	N	N	N	N
185	T-MK	25	183	A	A	N	FH & F	2.2	5.9	9.4	85.9	89.4	0	N	N	N	N
186	T-MK	25	184	A	A	N	FH & F	1.5	3	10.3	83	90.3	0	N	N	N	N
187	T-MK	25	185	A	A	N	FH & F	1.7	2.1	11.8	82.1	91.8	0	N	N	N	N
146	T-MK	16	144	A	AH	N	FH & F	2	7.7	5.5	87.7	65.5	0	N	N	N	N
77	T-MK	8	75	A	A	N	FH & F	3	1.7	7	41.7	27	1	Y	N	Y	N
121	T-MK	14	119	A	A	N	FH	1.5	17.9	18.2	77.9	58.2	1	Y	Y	Y	N
183	T-MK	25	181	A	A	N	FH & F	1.5	15.5	3.6	95.5	83.6	1	Y	N	N	N
83	T-MK	9	81	A	DJ	Y	FH	2.2	0	0.7	20	20.7	0	N	N	N	N
31	T-MK	4	29	A	J	Y	FH	1.35	5.5	8	65.5	8	0	N	N	N	N
48	T-MK	6	46	A	J	Y	FH	1.65	12.7	17.6	92.7	37.6	0	N	N	N	N
59	T-MK	7	57	A	J	Y	FH	1.6	5.9	3.8	65.9	23.8	0	N	N	N	N
68	T-MK	7	66	A	J	Y	FH	2.4	17	6.6	77	26.6	0	N	N	N	N
88	T-MK	9	86	A	J	Y	FH	1.3	19.8	4.6	39.8	24.6	0	N	N	N	N
104	T-MK	10	102	A	J	Y	FH & F	1.55	18.8	10.9	18.8	30.9	0	N	N	N	N
108	T-MK	11	106	A	J	Y	FH	2.9	1.9	10.7	1.9	50.7	0	N	N	N	N
116	T-MK	12	114	A	J	Y	FH	1.55	14.8	11.9	34.8	51.9	0	N	N	N	N
118	T-MK	13	116	A	J	Y	FH	1.4	5.5	4.7	45.5	44.7	0	N	N	N	N
124	T-MK	14	122	A	J	Y	FH	2	15.5	15.7	75.5	55.7	0	N	N	N	N
125	T-MK	14	123	A	J	Y	FH & F	1.95	14	13.8	74	53.8	0	N	N	N	N
132	T-MK	14	130	A	J	Y	FH & F	2.25	9.5	9.6	69.5	49.6	0	N	N	N	N
153	T-MK	16	151	A	J	Y	FH	1.3	3.7	13.3	83.7	73.3	0	N	N	N	N
156	T-MK	17	154	A	J	Y	FH	2.1	7.4	12.9	67.4	72.9	0	N	N	N	N
157	T-MK	17	155	A	J	Y	FH	1.3	11.2	6.9	71.2	66.9	0	N	N	N	N
159	T-MK	17	157	A	J	Y	FH & F	1.3	16.4	14.9	76.4	74.9	0	N	N	N	N
174	T-MK	24	172	A	J	Y	FH	1.75	3.3	2	63.3	82	0	N	N	N	N
119	T-MK	13	117	A	JH	Y	FH	1.5	11.8	0.8	51.8	40.8	0	N	N	N	N
154	T-MK	17	152	A	JH	Y	FH	2.75	1.2	18.3	61.2	78.3	0	N	N	N	N
175	T-MK	24	173	A	JH	Y	FH	2.35	6.1	5.2	66.1	85.2	0	N	N	N	N
3	T-MK	1	1	A	J	Y	NA	2.1	14.2	3.3	14.2	3.3	NA	NA	NA	NA	NA
4	T-MK	1	2	A	J	Y	NA	1.5	17.3	2.4	17.3	2.4	NA	NA	NA	NA	NA
6	T-MK	1	4	A	J	Y	NA	2.5	18.7	9.2	18.7	9.2	NA	NA	NA	NA	NA
8	T-MK	1	6	A	J	Y	NA	2.2	18.8	14.4	18.8	14.4	NA	NA	NA	NA	NA
9	T-MK	1	7	A	J	Y	NA	1.45	15.7	16.1	15.7	16.1	NA	NA	NA	NA	NA
10	T-MK	1	8	A	J	Y	NA	1.6	18.9	18.6	18.9	18.6	NA	NA	NA	NA	NA
11	T-MK	1	9	A	J	Y	NA	1.65	15.7	11.8	15.7	11.8	NA	NA	NA	NA	NA
12	T-MK	1	10	A	J	Y	NA	1.7	14.6	11.2	14.6	11.2	NA	NA	NA	NA	NA
13	T-MK	1	11	A	J	Y	NA	1.65	6.6	10.8	6.6	10.8	NA	NA	NA	NA	NA
14	T-MK	1	12	A	J	Y	NA	1.7	6.6	10.4	6.6	10.4	NA	NA	NA	NA	NA
15	T-MK	1	13	A	J	Y	NA	1.75	6.9	15.2	6.9	15.2	NA	NA	NA	NA	NA
16	T-MK	2	14	A	J	Y	FH	1.3	7.9	4.1	27.9	4.1	NA	NA	NA	NA	NA
5	T-MK	1	3	A	JH	Y	NA	1.4	15.6	7.1	15.6	7.1	NA	NA	NA	NA	NA
7	T-MK	1	5	A	JH	Y	NA	1.9	19.4	11.2	19.4	11.2	NA	NA	NA	NA	NA
17	T-MK	2	15	A	J	Y	FH	1.55	10.5	7.5	30.5	7.5		Y	N	Y	N
18	T-MK	2	16	A	J	Y	FH	1.5	6.6	1.1	26.6	1.1		Y	N	Y	N
19	T-MK	2	17	A	J	Y	FH	1.4	15.5	8.2	35.5	8.2		Y	N	N	N
20	T-MK	2	18	A	J	Y	FH	1.9	3.5	16.1	23.5	16.1		Y	Y	N	N
21	T-MK	2	19	A	J	Y	FH	1.6	4.4	17.8	24.4	17.8		Y	Y	N	N
23	T-MK	3	21	A	J	Y	FH	1.6	3.3	14.9	43.3	14.9		Y	N	N	N
24	T-MK	3	22	A	J	Y	FH	1.4	6.7	16.6	46.7	16.6		Y	N	Y	N
25	T-MK	3	23	A	J	Y	FH & F	1.4	11.6	12.8	51.6	12.8		Y	N	Y	N
26	T-MK	3	24	A	J	Y	FH	2.1	15.6	13.7	55.6	13.7		Y	Y	Y	N
27	T-MK	3	25	A	J	Y	FH	1.8	14.7	18.1	54.7	18.1		Y	N	N	N
28	T-MK	3	26	A	J	Y	FH	2.4	15.7	11.8	55.7	11.8		Y	N	N	N
29	T-MK	3	27	A	J	Y	FH	1.9	17.5	9.3	57.5	9.3		Y	Y	Y	Y
30	T-MK	3	28	A	J	Y	FH	2.4	18.9	9.5	58.9	9.5		Y	N	Y	N
33	T-MK	4	31	A	J	Y	FH	1.3	17.1	8.5	77.1	8.5		Y	Y	N	N
34	T-MK	4	32	A	J	Y	FH	1.4	16.2	16.5	76.2	16.5		Y	Y	N	N
35	T-MK	5	33	A	J	Y	FH	1.5	1.5	0.65	81.5	0.65		Y	Y	Y	N
37	T-MK	5	35	A	J	Y	FH	1.7	3.7	5.7	83.7	5.7		Y	Y	N	N
38	T-MK	5	36	A	J	Y	FH	1.9	1.6	4.3	81.6	4.3		Y	Y	Y	N
39	T-MK	5	37	A	J	Y	FH	1.6	3.9	9.6	83.9	9.6		Y	Y	N	N
40	T-MK	5	38	A	J	Y	FH	1.8	7.9	4.5	87.9	4.5		Y	Y	N	N
41	T-MK	5	39	A	J	Y	FH	1.35	14.1	1.3	94.1	1.3		Y	Y	N	N
42	T-MK	5	40	A	J	Y	FH	2.4	14.8	3.8	94.8	3.8		Y	Y	N	N
44	T-MK	5	42	A	J	Y	FH	1.75	1.4	6.5	81.4	6.5		Y	Y	N	N
45	T-MK	5	43	A	J	Y	FH	1.6	2.3	9.7	82.3	9.7		Y	N	N	N
46	T-MK	6	44	A	J	Y	FH	1.9	2.2	3.7	82.2	23.7		Y	Y	N	N
47	T-MK	6	45	A	J	Y	FH	2.3	6.2	5.3	86.2	25.3		Y	Y	N	N
49	T-MK	6	47	A	J	Y	FH	2.1	10.3	9.4	90.3	29.4		Y	Y	Y	N
50	T-MK	6	48	A	J	Y	FH & F	1.95	9.4	3.9	89.4	23.9		Y	Y	N	N
51	T-MK	6	49	D	J	Y	FH	2.1	11.3	2.3	91.3	22.3		Y	Y	Y	N
52	T-MK	6	50	A	J	Y	FH	1.35	5.2	1.1	85.2	21.1		Y	N	N	Y
53	T-MK	6	51	A	J	Y	FH & F	1.3	18.2	0.1	98.2	20.1		Y	Y	N	N
54	T-MK	6	52	A	J	Y	FH	1.3	18.6	1.8	98.6	21.8		Y	N	N	Y
55	T-MK	6	53	A	J	Y	FH & F	2.2	18.4	3.7	98.4	23.7		Y	N	Y	N
56	T-MK	6	54	A	J	Y	FH & F	1.7	14.6	5.6	94.6	25.6		Y	N	Y	N
57	T-MK	6	55	A	J	Y	FH	1.7	18.8	7.8	98.8	27.8		Y	N	Y	N
58	T-MK	7	56	A	J	Y	FH	1.6	3.4	3.5	63.4	23.5	1	Y	N	Y	N
60	T-MK	7	58	A	J	Y	FH	3.25	6.7	3.1	66.7	23.1	2	Y	N	Y	N
61	T-MK	7	59	A	J	Y	FH	3.15	8	6.3	68	26.3	1	Y	Y	Y	Y
62	T-MK	7	60	A	J	Y	FH	2.15	7.2	1.9	67.2	21.9	1	Y	Y	N	N
63	T-MK	7	61	A	J	Y	FH	1.9	8.6	18.5	68.6	38.5	1	Y	Y	Y	N
64	T-MK	7	62	A	J	Y	FH	2.05	12.5	18.6	72.5	38.6	1	Y	N	Y	N
65	T-MK	7	63	A	J	Y	FH & F	2.1	13.1	13.6	73.1	33.6	2	Y	N	N	N
66	T-MK	7	64	A	J	Y	FH & F	1.75	15.2	12.1	75.2	32.1	1	Y	N	Y	N
67	T-MK	7	65	A	J	Y	FH	1.65	16.4	8.3	76.4	28.3	1	Y	N	Y	N
69	T-MK	7	67	A	J	Y	FH & F	1.5	18.7	6.7	78.7	26.7	1	Y	N	N	N
70	T-MK	7	68	A	J	Y	FH	1.35	17.1	5.2	77.1	25.2	1	Y	N	Y	N
71	T-MK	7	69	A	J	Y	FH & F	1.35	14.5	5.1	74.5	25.1	1	Y	N	Y	N
72	T-MK	7	70	A	J	Y	FH	1.8	13.4	7	73.4	27	1	Y	Y	N	N
73	T-MK	7	71	A	J	Y	FH & F	1.3	13.3	3.3	73.3	23.3	1	Y	Y	N	Y
74	T-MK	7	72	A	J	Y	FH & F	1.45	10.1	0.8	70.1	20.8	3	Y	Y	Y	N
75	T-MK	8	73	A	J	Y	FH & F	1.4	2.1	0.6	42.1	20.6	1	Y	Y	Y	N
84	T-MK	9	82	A	J	Y	FH	1.3	3.2	2	23.2	22	1	Y	Y	N	N
85	T-MK	9	83	A	J	Y	FH	1.5	3.9	1.3	23.9	21.3	2	Y	Y	Y	N
86	T-MK	9	84	A	J	Y	FH	1.45	9.1	3	29.1	23	1	Y	Y	Y	N
87	T-MK	9	85	A	J	Y	FH	1.95	7.6	1.3	27.6	21.3	1	Y	Y	N	N
89	T-MK	9	87	A	J	Y	FH & F	1.8	6.9	6.8	26.9	26.8	1	Y	N	Y	Y
90	T-MK	9	88	A	J	Y	FH	1.3	19.1	10.7	39.1	30.7	1	Y	N	Y	N
91	T-MK	9	89	A	J	Y	FH & F	2.1	15.1	10.1	35.1	30.1	2	Y	N	Y	N
92	T-MK	9	90	A	J	Y	FH	1.45	2	15.5	22	35.5	2	Y	Y	N	N
93	T-MK	9	91	A	J	Y	FH & F	1.4	2.9	12.8	22.9	32.8	1	Y	Y	N	N
94	T-MK	9	92	A	J	Y	FH	1.55	4.5	6.4	24.5	26.4	2	Y	Y	N	N
96	T-MK	10	94	A	J	Y	FH & F	1.45	4.3	0.6	4.3	20.6	1	Y	Y	N	N
97	T-MK	10	95	A	J	Y	FH	1.65	3.9	10.3	3.9	30.3	1	Y	Y	N	N
98	T-MK	10	96	A	J	Y	FH	1.75	5.4	14.1	5.4	34.1	1	Y	Y	N	N
99	T-MK	10	97	A	J	Y	FH	1.6	7.9	13.7	7.9	33.7	1	Y	Y	N	N
102	T-MK	10	100	A	J	Y	FH	1.8	9.6	17.1	9.6	37.1	1	Y	Y	N	N
103	T-MK	10	101	A	J	Y	FH	1.6	19	18.7	19	38.7	1	Y	N	Y	N
105	T-MK	10	103	A	J	Y	FH	1.55	16.3	8	16.3	28	1	Y	N	Y	N
109	T-MK	11	107	A	J	Y	FH	2.5	4.9	13	4.9	53	1	Y	Y	Y	Y
110	T-MK	11	108	A	J	Y	FH	1.4	9.3	13.1	9.3	53.1	1	Y	Y	N	N
111	T-MK	11	109	A	J	Y	FH	1.6	11.8	14.5	11.8	54.5	1	Y	Y	N	Y
112	T-MK	11	110	A	J	Y	FH & F	1.55	11.9	10.1	11.9	50.1	1	Y	Y	Y	N
113	T-MK	11	111	A	J	Y	FH & F	2.35	13	12.1	13	52.1	1	Y	Y	N	N
114	T-MK	12	112	D	J	Y		1.35	5	18.3	25	58.3	1	Y	Y	N	N
115	T-MK	12	113	A	J	Y	FH	1.65	18.7	12.8	38.7	52.8	1	Y	N	N	N
117	T-MK	12	115	A	J	Y	FH & F	2.35	13.7	11.2	33.7	51.2	1	Y	Y	N	N
120	T-MK	13	118	A	J	Y	FH	2.15	13.4	2.2	53.4	42.2	1	Y	N	Y	N
122	T-MK	14	120	A	J	Y	FH	1.9	19	15.1	79	55.1	1	Y	Y	N	N
123	T-MK	14	121	A	J	Y	FH	1.95	17.8	13.9	77.8	53.9	1	Y	Y	N	N
127	T-MK	14	125	A	J	Y	FH	1.9	11.7	15.5	71.7	55.5	1	Y	Y	N	N
128	T-MK	14	126	A	J	Y	FH & F	1.5	4.1	16	64.1	56	1	Y	N	N	Y
129	T-MK	14	127	A	J	Y	FH & F	1.95	3.6	14.9	63.6	54.9	1	Y	Y	N	Y
130	T-MK	14	128	A	J	Y	FH	2.2	2.9	11.5	62.9	51.5	1	Y	N	Y	N
131	T-MK	14	129	A	J	Y	FH	1.6	5.3	11.2	65.3	51.2	1	Y	Y	Y	Y
134	T-MK	14	132	A	J	Y	FH	1.4	10	1.1	70	41.1	1	Y	N	N	Y
135	T-MK	14	133	A	J	Y	FH	2.8	6.2	3.4	66.2	43.4	1	Y	N	N	N
137	T-MK	14	135	A	J	Y	FH & F	2.3	0.4	3.2	60.4	43.2	1	Y	Y	N	N
139	T-MK	15	137	A	J	Y	FH	1.3	15.8	17.7	95.8	57.7	1	Y	Y	Y	N
140	T-MK	15	138	A	J	Y	FH	1.3	15.3	15.4	95.3	55.4	1	Y	N	N	N
142	T-MK	15	140	A	J	Y	FH & F	1.5	1	1.3	81	41.3	1	Y	Y	N	N
143	T-MK	15	141	A	J	Y	FH & F	1.5	6.8	1.5	86.8	41.5	1	Y	N	N	Y
148	T-MK	16	146	A	J	Y	FH	1.7	13.4	8.7	93.4	68.7	1	Y	Y	N	N
149	T-MK	16	147	A	J	Y	FH	1.35	17.2	2.5	97.2	62.5	2	Y	Y	N	N
150	T-MK	16	148	A	J	Y	FH	1.3	19.1	1.2	99.1	61.2	1	Y	Y	N	Y
151	T-MK	16	149	A	J	Y	FH	1.6	14.1	8	94.1	68	1	Y	Y	N	N
152	T-MK	16	150	A	J	Y	FH	1.45	15.3	19.5	95.3	79.5	1	Y	N	N	N
155	T-MK	17	153	A	J	Y	FH	1.95	7.3	18.8	67.3	78.8	1	Y	Y	N	N
158	T-MK	17	156	A	J	Y	FH	1.3	15.7	9.8	75.7	69.8	1	Y	Y	N	Y
160	T-MK	17	158	A	J	Y	FH & F	1.5	17.9	17	77.9	77	1	Y	Y	N	N
161	T-MK	17	159	A	J	Y	FH	1.5	19.6	19.4	59.6	79.4	1	Y	Y	N	N
164	T-MK	18	162	A	J	Y	FH	1.65	8.9	7.7	48.9	67.7	1	Y	Y	N	N
165	T-MK	18	163	A	J	Y	FH	2.15	6.3	3.7	46.3	63.7	1	Y	Y	N	Y
166	T-MK	18	164	A	J	Y	FH	1.35	5.6	1.4	45.6	61.4	1	Y	Y	N	Y
167	T-MK	19	165	A	J	Y	FH	2.1	4.5	17.5	24.5	77.5	1	Y	Y	N	N
168	T-MK	20	166	A	J	Y	FH & F	1.4	6.5	17.5	6.5	77.5	2	Y	Y	Y	Y
169	T-MK	22	167	A	J	Y	FH	1.75	3.1	9	23.1	89	1	Y	Y	N	N
170	T-MK	23	168	A	J	Y	FH	1.45	7.5	2.7	41.45	82.7	3	Y	Y	Y	N
171	T-MK	23	169	A	J	Y	FH	1.45	7.5	17.6	41.45	97.6	1	Y	Y	Y	Y
172	T-MK	23	170	A	J	Y	FH	1.3	6.9	18.2	41.3	98.2	1	Y	Y	N	N
173	T-MK	23	171	A	J	Y	FH	1.45	6	19.1	41.45	99.1	1	Y	N	Y	N
176	T-MK	24	174	A	J	Y	FH & F	1.6	15.3	6.1	75.3	86.1	3	Y	Y	Y	N
177	T-MK	24	175	A	J	Y	FH & F	1.8	18.6	0.5	78.6	80.5	3	Y	N	Y	N
178	T-MK	24	176	A	J	Y	FH	1.4	18.6	10	78.6	90	2	Y	N	Y	N
179	T-MK	24	177	A	J	Y	FH	1.5	17.5	13.2	77.5	93.2	3	Y	N	N	N
180	T-MK	24	178	A	J	Y	FH	1.62	11.6	12.6	71.6	92.6	3	Y	Y	N	Y
181	T-MK	25	179	A	J	Y	FH	2	8.4	3.5	68.4	83.5	3	Y	Y	N	N
184	T-MK	25	182	A	J	Y	FH	1.5	14.3	10	94.3	90	3	Y	N	Y	N
188	T-MK	25	186	A	J	Y	FH & F	1.3	11.9	17.3	91.9	97.3	3	Y	Y	Y	N
189	T-MK	25	187	A	J	Y	FH	1.3	12.9	17.3	92.9	97.3	3	Y	Y	Y	N
22	T-MK	2	20	A	JD	Y	FH	1.3	18.6	12.6	38.6	12.6		Y	Y	Y	Y
106	T-MK	10	104	A	JD	Y	FH	1.95	19.2	2.7	19.2	22.7	1	Y	Y	N	Y
138	T-MK	14	136	A	JD	Y	FH & F	1.7	7.4	7.3	67.4	47.3	1	Y	N	N	N
144	T-MK	15	142	D	JD	Y		1.6	2.1	19	82.1	59	1	Y	Y	Y	N
32	T-MK	4	30	A	JH	Y	FH	1.65	4	14.6	64	14.6		Y	Y	Y	N
36	T-MK	5	34	A	JH	Y	FH	1.45	1.2	7.1	81.2	7.1		Y	Y	N	N
43	T-MK	5	41	A	JH	Y	FH	1.45	18.5	1.9	98.5	1.9		Y	Y	N	Y
95	T-MK	9	93	A	JH	Y	FH	1.65	7.6	4.9	27.6	24.9	2	Y	Y	N	N
100	T-MK	10	98	A	JH	Y	FH	1.45	2.8	15.1	2.8	35.1	1	Y	Y	N	N
126	T-MK	14	124	A	JH	Y	FH	2.05	13.3	12.4	73.3	52.4	1	Y	Y	N	N
133	T-MK	14	131	A	JH	Y	FH & F	2.05	9.5	8.9	69.5	48.9	1	Y	N	Y	N
136	T-MK	14	134	A	JH	Y	FH & F	1.55	3.8	5.7	63.8	45.7	1	Y	N	Y	Y
141	T-MK	15	139	A	JH	Y	FH & F	1.45	19.4	6.4	99.4	46.4	1	Y	N	N	N
162	T-MK	18	160	A	JH	Y	FH	1.9	11.1	16	51.1	76	1	Y	Y	N	N
163	T-MK	18	161	A	JH	Y	FH	2.2	8.3	9.3	48.3	69.3	1	Y	Y	N	N

## Sheet: Subplot Mortality
Site	Subplot	Alive_pre-fire	Dead_pre-fire	Alive_post-fire	Dead_post-fire	Died_in_fire	%Burnt	Severity
T-MK	1	22	6	16	11	5	3	3
T-MK	2	33	6	19	20	14	4	3
T-MK	3	30	5	19	16	11	3	3
T-MK	4	14	3	7	10	7	4	2
T-MK	5	8	1	5	4	3	4	2
T-MK	6	19	6	12	13	7	4	3
T-MK	7	15	9	7	17	8	3	3
T-MK	8	14	9	9	14	5	3	2
T-MK	9	11	3	10	4	1	4	1
T-MK	10	19	3	15	7	4	2	1
T-MK	11	13	0	11	2	2	1	1
T-MK	12	18	8	11	15	7	4	3
T-MK	13	14	8	11	11	3	4	3
T-MK	14	16	7	8	15	8	4	3
T-MK	15	14	5	6	13	8	4	2
T-MK	16	26	6	24	8	2	2	2
T-MK	17	20	8	10	18	10	4	3
T-MK	18	12	3	8	7	4	4	3
T-MK	19	16	2	11	7	5	2	1
T-MK	20	20	2	11	11	9	1	1
T-MK	21	26	5	21	10	5	3	2
T-MK	22	24	6	18	12	6	2	1
T-MK	23	19	8	9	18	10	4	3
T-MK	24	24	7	17	14	7	4	2
T-MK	25	33	3	25	11	8	1	2
T-MM	1	9	5	9	5	0	0	0
T-MM	2	10	1	10	1	0	0	0
T-MM	3	10	5	10	5	0	0	0
T-MM	4	15	4	15	4	0	0	0
T-MM	5	20	5	20	5	0	0	0
T-MM	6	13	5	13	5	0	0	0
T-MM	7	12	2	10	4	2	0	0
T-MM	8	9	5	9	5	0	0	0
T-MM	9	18	5	18	5	0	0	0
T-MM	10	16	5	15	6	1	0	0
T-MM	11	18	9	18	9	0	0	0
T-MM	12	10	2	10	2	0	0	0
T-MM	13	14	1	14	1	0	0	0
T-MM	14	18	6	18	6	0	0	0
T-MM	15	14	4	14	4	0	0	0
T-MM	16	19	4	19	4	0	0	0
T-MM	17	17	4	16	5	1	0	0
T-MM	18	19	5	19	5	0	0	0
T-MM	19	16	2	16	2	0	0	0
T-MM	20	24	7	24	7	0	0	0
T-MM	21	37	7	36	8	1	0	0
T-MM	22	23	6	23	6	0	0	0
T-MM	23	17	6	16	7	1	0	0
T-MM	24	30	9	30	9	0	0	0
T-MM	25	22	3	22	3	0	0	0

## Sheet: Species Mortality
Species	Alive_pre-fire	Dead_pre-fire	Alive_post-fire	Dead_post-fire	Died_in_fire	%Died		Alive_pre-survey	Dead_pre-survey	Alive_post-survey	Dead_post-survey	Background_deaths	%BDeaths
Acacia_dealbata	71	7	44	34	27	38.0282		32	15	30	17	2	6.25
Atherosperma_moschatum	5	0	5	0	0	0		0	0	0	0	0	0
Eucalyptus_dalrympleana	3	0	3	0	0	0		79	7	78	8	1	1.26582
Eucalyptus_delegatensis	231	114	202	143	29	12.5541		276	57	273	60	3	1.08696
Eucalyptus_sp	1	4	0	5	1	100		0	38	0	38	0	0
Leptospermum_lanigerum	81	2	44	39	37	45.679		24	0	24	0	0	0
Monotoca_glauca	4	0	0	4	4	100		3	0	3	0	0	0
Nematolepis_squamea_subsp_squamea	58	2	5	54	52	89.6552		0	0	0	0	0	0
Nothofagus_cunninghamii	13	0	12	1	1	7.69231		1	0	1	0	0	0
Olearia_argophylla	2	0	2	0	0	0		0	0	0	0	0	0
Phyllocladus_aspleniifolius	1	0	0	1	1	100		4	0	4	0	0	0
Pittosporum_bicolor	10	0	3	7	7	70		2	0	2	0	0	0
Persoonia_muelleri	0	0	0	0	0	0		4	0	4	0	0	0
Tasmannia_lanceolata	0	0	0	0	0	0		5	0	5	0	0	0

## Sheet: Birds - Raw
SiteName	Date	Survey	Time start	Time end	X point	Y point	Count	Radius/Peripheral	Species	Seen/Heard	Notes on count
MK	2016-12-07	1	08:07:00	08:17:00	20	20	1	P	Black Currawong	H
MK	2016-12-07	1	08:07:00	08:17:00	20	20	1	P	Dusky Robin	H
MK	2016-12-07	1	08:07:00	08:17:00	20	20	1	P	Grey Fantail	H
MK	2016-12-07	1	08:07:00	08:17:00	20	20	1	P	Grey Shrike-thrush	H
MK	2016-12-07	1	08:07:00	08:17:00	20	20	1	P	Laughing Kookaburra	H
MK	2016-12-07	1	08:07:00	08:17:00	20	20	1	P	Striated Pardalote	H
MK	2016-12-07	1	08:07:00	08:17:00	20	20	1	R	Strong-billed Honeyeater	SH	Many
MK	2016-12-07	1	08:07:00	08:17:00	20	20	1	P	Superb Fairy-wren	H
MK	2016-12-07	1	08:07:00	08:17:00	20	20	1	P	Thornbill	H
MK	2016-12-07	1	07:22:00	07:32:00	20	80	2	P	Black Currawong	H
MK	2016-12-07	1	07:22:00	07:32:00	20	80	2	R	Flame Robin	S
MK	2016-12-07	1	07:22:00	07:32:00	20	80	2	R	Forest Raven	S	Probably 1
MK	2016-12-07	1	07:22:00	07:32:00	20	80	2	R	Green Rosella	S
MK	2016-12-07	1	07:22:00	07:32:00	20	80	2	R	Grey Fantail	SH	At least 2
MK	2016-12-07	1	07:22:00	07:32:00	20	80	2	P	Grey Shrike-thrush	H	Probably 1
MK	2016-12-07	1	07:22:00	07:32:00	20	80	2	P	Shining Bronze-Cuckoo	H
MK	2016-12-07	1	07:22:00	07:32:00	20	80	2	R	Striated Pardalote	HS	Many
MK	2016-12-07	1	07:22:00	07:32:00	20	80	2	P	Superb Fairy-wren	H	Only heard 1, but likely to be a group
MK	2016-12-07	1	07:22:00	07:32:00	20	80	2	P	Thornbill	H
MK	2016-12-07	1	07:22:00	07:32:00	20	80	2	R	Yellow Wattlebird	SH
MK	2016-12-07	1	07:52:00	08:02:00	80	20	3	P	Black Currawong	H
MK	2016-12-07	1	07:52:00	08:02:00	80	20	3	R	Green Rosella	S
MK	2016-12-07	1	07:52:00	08:02:00	80	20	3	R	Grey Fantail	S
MK	2016-12-07	1	07:52:00	08:02:00	80	20	3	P	Grey Shrike-thrush	H
MK	2016-12-07	1	07:52:00	08:02:00	80	20	3	P	Striated Pardalote	H
MK	2016-12-07	1	07:52:00	08:02:00	80	20	3	R	Strong-billed Honeyeater	HS	Many
MK	2016-12-07	1	07:52:00	08:02:00	80	20	3	P	Superb Fairy-wren	H	Only heard 1, but likely to be a group
MK	2016-12-07	1	07:52:00	08:02:00	80	20	3	P	Yellow Wattlebird	H
MK	2016-12-07	1	07:37:00	07:47:00	80	80	4	P	Black Currawong	H
MK	2016-12-07	1	07:37:00	07:47:00	80	80	4	P	Common Bronzewing	H
MK	2016-12-07	1	07:37:00	07:47:00	80	80	4	P	Green Rosella	H
MK	2016-12-07	1	07:37:00	07:47:00	80	80	4	R	Grey Fantail	SH
MK	2016-12-07	1	07:37:00	07:47:00	80	80	4	R	Grey Shrike-thrush	H
MK	2016-12-07	1	07:37:00	07:47:00	80	80	4	R	Laughing Kookaburra	H
MK	2016-12-07	1	07:37:00	07:47:00	80	80	4	P	Shining Bronze-Cuckoo	H
MK	2016-12-07	1	07:37:00	07:47:00	80	80	4	P	Striated Pardalote	H
MK	2016-12-07	1	07:37:00	07:47:00	80	80	4	R	Sulphur-crested Cockatoo	S
MK	2016-12-07	1	07:37:00	07:47:00	80	80	4	R	Superb Fairy-wren	SH
MK	2016-12-07	1	07:37:00	07:47:00	80	80	4	P	Yellow Wattlebird	H
MK	2016-12-22	2	07:35:00	07:45:00	20	20	1	P	Black Currawong	H
MK	2016-12-22	2	07:35:00	07:45:00	20	20	1	P	Black-headed Honeyeater	H
MK	2016-12-22	2	07:35:00	07:45:00	20	20	1	P	Dusky Robin	H
MK	2016-12-22	2	07:35:00	07:45:00	20	20	1	P	Flame Robin	H
MK	2016-12-22	2	07:35:00	07:45:00	20	20	1	P	Forest Raven	H
MK	2016-12-22	2	07:35:00	07:45:00	20	20	1	P	Golden Whistler	H
MK	2016-12-22	2	07:35:00	07:45:00	20	20	1	P	Green Rosella	H
MK	2016-12-22	2	07:35:00	07:45:00	20	20	1	P	Grey Fantail	H
MK	2016-12-22	2	07:35:00	07:45:00	20	20	1	P	Grey Shrike-thrush	H
MK	2016-12-22	2	07:35:00	07:45:00	20	20	1	P	Pink Robin	H
MK	2016-12-22	2	07:35:00	07:45:00	20	20	1	P	Green Rosella	H
MK	2016-12-22	2	07:35:00	07:45:00	20	20	1	P	Striated Pardalote	H
MK	2016-12-22	2	07:35:00	07:45:00	20	20	1	P	Strong-billed Honeyeater	H
MK	2016-12-22	2	07:35:00	07:45:00	20	20	1	P	Superb Fairy-wren	H
MK	2016-12-22	2	07:35:00	07:45:00	20	20	1	P	Thornbill	H
MK	2016-12-22	2	07:35:00	07:45:00	20	20	1	P	Yellow Wattlebird	H
MK	2016-12-22	2	07:35:00	07:45:00	20	20	1	P	Crescent Honeyeater	H
MK	2016-12-22	2	07:49:00	07:59:00	20	80	2	P	Black Currawong	H
MK	2016-12-22	2	07:49:00	07:59:00	20	80	2	P	Dusky Robin	H
MK	2016-12-22	2	07:49:00	07:59:00	20	80	2	P	Flame Robin	H
MK	2016-12-22	2	07:49:00	07:59:00	20	80	2	P	Forest Raven	H
MK	2016-12-22	2	07:49:00	07:59:00	20	80	2	P	Golden Whistler	H
MK	2016-12-22	2	07:49:00	07:59:00	20	80	2	P	Grey Fantail	H
MK	2016-12-22	2	07:49:00	07:59:00	20	80	2	P	Grey Shrike-thrush	H
MK	2016-12-22	2	07:49:00	07:59:00	20	80	2	P	Pink Robin	H
MK	2016-12-22	2	07:49:00	07:59:00	20	80	2	P	Shining Bronze-Cuckoo	H
MK	2016-12-22	2	07:49:00	07:59:00	20	80	2	P	Striated Pardalote	H
MK	2016-12-22	2	07:49:00	07:59:00	20	80	2	R	Superb Fairy-wren	H
MK	2016-12-22	2	07:49:00	07:59:00	20	80	2	R	Thornbill	SH
MK	2016-12-22	2	07:49:00	07:59:00	20	80	2	P	Tasmanian Scrubwren	H
MK	2016-12-22	2	08:21:00	08:31:00	80	20	3	P	Black Currawong	H
MK	2016-12-22	2	08:21:00	08:31:00	80	20	3	P	Flame Robin	H
MK	2016-12-22	2	08:21:00	08:31:00	80	20	3	P	Forest Raven	H
MK	2016-12-22	2	08:21:00	08:31:00	80	20	3	R	Grey Fantail	SH
MK	2016-12-22	2	08:21:00	08:31:00	80	20	3	P	Grey Shrike-thrush	H
MK	2016-12-22	2	08:21:00	08:31:00	80	20	3	R	Silvereye	SH
MK	2016-12-22	2	08:21:00	08:31:00	80	20	3	P	Striated Pardalote	H
MK	2016-12-22	2	08:21:00	08:31:00	80	20	3	P	Superb Fairy-wren	H
MK	2016-12-22	2	08:21:00	08:31:00	80	20	3	R	Thornbill	H
MK	2016-12-22	2	08:05:00	08:15:00	80	80	4	P	Black Currawong	H
MK	2016-12-22	2	08:05:00	08:15:00	80	80	4	P	Dusky Robin	H
MK	2016-12-22	2	08:05:00	08:15:00	80	80	4	P	Flame Robin	H
MK	2016-12-22	2	08:05:00	08:15:00	80	80	4	R	Grey Fantail	H
MK	2016-12-22	2	08:05:00	08:15:00	80	80	4	R	Grey Shrike-thrush	H
MK	2016-12-22	2	08:05:00	08:15:00	80	80	4	P	Satin Flycatcher	H
MK	2016-12-22	2	08:05:00	08:15:00	80	80	4	P	Shining Bronze-Cuckoo	H
MK	2016-12-22	2	08:05:00	08:15:00	80	80	4	P	Striated Pardalote	H
MK	2016-12-22	2	08:05:00	08:15:00	80	80	4	R	Superb Fairy-wren	S
MK	2016-12-22	2	08:05:00	08:15:00	80	80	4	P	Thornbill	H
MK	2016-12-22	2	08:05:00	08:15:00	80	80	4	P	Yellow Wattlebird	H
MK	2017-01-06	3	07:21:00	07:31:00	20	20	1	P	Black Currawong	H
MK	2017-01-06	3	07:21:00	07:31:00	20	20	1	P	Fan-tailed Cuckoo	H
MK	2017-01-06	3	07:21:00	07:31:00	20	20	1	P	Flame Robin	H
MK	2017-01-06	3	07:21:00	07:31:00	20	20	1	P	Golden Whistler	H
MK	2017-01-06	3	07:21:00	07:31:00	20	20	1	R	Green Rosella	S
MK	2017-01-06	3	07:21:00	07:31:00	20	20	1	P	Grey Fantail	H
MK	2017-01-06	3	07:21:00	07:31:00	20	20	1	P	Grey Shrike-thrush	H
MK	2017-01-06	3	07:21:00	07:31:00	20	20	1	P	Olive Whistler	H
MK	2017-01-06	3	07:21:00	07:31:00	20	20	1	P	Shining Bronze-Cuckoo	H
MK	2017-01-06	3	07:21:00	07:31:00	20	20	1	P	Striated Pardalote	H
MK	2017-01-06	3	07:21:00	07:31:00	20	20	1	R	Superb Fairy-wren	H
MK	2017-01-06	3	07:21:00	07:31:00	20	20	1	R	Tasmanian Scrubwren	H
MK	2017-01-06	3	07:21:00	07:31:00	20	20	1	P	Yellow Wattlebird	H
MK	2017-01-06	3	07:21:00	07:31:00	20	20	1	R	Eastern Spinebill	H
MK	2017-01-06	3	07:35:00	07:45:00	20	80	2	P	Black Currawong	H
MK	2017-01-06	3	07:35:00	07:45:00	20	80	2	P	Fan-tailed Cuckoo	H
MK	2017-01-06	3	07:35:00	07:45:00	20	80	2	R	Flame Robin	H
MK	2017-01-06	3	07:35:00	07:45:00	20	80	2	R	Green Rosella	SH
MK	2017-01-06	3	07:35:00	07:45:00	20	80	2	P	Grey Fantail	H
MK	2017-01-06	3	07:35:00	07:45:00	20	80	2	R	Grey Shrike-thrush	H
MK	2017-01-06	3	07:35:00	07:45:00	20	80	2	P	Olive Whistler	H
MK	2017-01-06	3	07:35:00	07:45:00	20	80	2	R	Pink Robin	H
MK	2017-01-06	3	07:35:00	07:45:00	20	80	2	P	Shining Bronze-Cuckoo	H
MK	2017-01-06	3	07:35:00	07:45:00	20	80	2	R	Silvereye	H
MK	2017-01-06	3	07:35:00	07:45:00	20	80	2	P	Green Rosella	H
MK	2017-01-06	3	07:35:00	07:45:00	20	80	2	P	Striated Pardalote	H
MK	2017-01-06	3	07:35:00	07:45:00	20	80	2	P	Superb Fairy-wren	H
MK	2017-01-06	3	07:35:00	07:45:00	20	80	2	R	Tasmanian Scrubwren	H
MK	2017-01-06	3	07:35:00	07:45:00	20	80	2	P	Thornbill	H
MK	2017-01-06	3	07:35:00	07:45:00	20	80	2	P	Yellow Wattlebird	H
MK	2017-01-06	3	07:35:00	07:45:00	20	80	2	P	Crescent Honeyeater	H
MK	2017-01-06	3	07:06:00	07:16:00	80	20	3	P	Black Currawong	H
MK	2017-01-06	3	07:06:00	07:16:00	80	20	3	P	Fan-tailed Cuckoo	H
MK	2017-01-06	3	07:06:00	07:16:00	80	20	3	P	Flame Robin	H
MK	2017-01-06	3	07:06:00	07:16:00	80	20	3	R	Green Rosella	SH
MK	2017-01-06	3	07:06:00	07:16:00	80	20	3	R	Grey Fantail	SH
MK	2017-01-06	3	07:06:00	07:16:00	80	20	3	P	Grey Shrike-thrush	H
MK	2017-01-06	3	07:06:00	07:16:00	80	20	3	R	NA	S
MK	2017-01-06	3	07:06:00	07:16:00	80	20	3	P	Olive Whistler	H
MK	2017-01-06	3	07:06:00	07:16:00	80	20	3	P	Shining Bronze-Cuckoo	H
MK	2017-01-06	3	07:06:00	07:16:00	80	20	3	R	Silvereye	SH
MK	2017-01-06	3	07:06:00	07:16:00	80	20	3	P	Striated Pardalote	H
MK	2017-01-06	3	07:06:00	07:16:00	80	20	3	P	Superb Fairy-wren	H
MK	2017-01-06	3	07:06:00	07:16:00	80	20	3	P	Tasmanian Scrubwren	H
MK	2017-01-06	3	07:06:00	07:16:00	80	20	3	P	Yellow Wattlebird	H
MK	2017-01-06	3	07:50:00	08:00:00	80	80	4	P	Black Currawong	H
MK	2017-01-06	3	07:50:00	08:00:00	80	80	4	P	Fan-tailed Cuckoo	H
MK	2017-01-06	3	07:50:00	08:00:00	80	80	4	P	Flame Robin	H
MK	2017-01-06	3	07:50:00	08:00:00	80	80	4	R	Grey Fantail	S
MK	2017-01-06	3	07:50:00	08:00:00	80	80	4	P	Grey Shrike-thrush	H
MK	2017-01-06	3	07:50:00	08:00:00	80	80	4	P	Olive whistler	H
MK	2017-01-06	3	07:50:00	08:00:00	80	80	4	P	Pink Robin	H
MK	2017-01-06	3	07:50:00	08:00:00	80	80	4	P	Shining Bronze-Cuckoo	H
MK	2017-01-06	3	07:50:00	08:00:00	80	80	4	P	Silvereye	H
MK	2017-01-06	3	07:50:00	08:00:00	80	80	4	P	Tasmanian Scrubwren	H
MK	2017-01-06	3	07:50:00	08:00:00	80	80	4	R	Thornbill	H
MK	2017-01-06	3	07:50:00	08:00:00	80	80	4	P	Yellow Wattlebird	H
MK	2017-01-19	4	07:48:00	07:58:00	20	20	1	P	Black Currawong	H
MK	2017-01-19	4	07:48:00	07:58:00	20	20	1	P	Fan-tailed Cuckoo	H
MK	2017-01-19	4	07:48:00	07:58:00	20	20	1	P	Flame Robin	H
MK	2017-01-19	4	07:48:00	07:58:00	20	20	1	P	Green Rosella	H
MK	2017-01-19	4	07:48:00	07:58:00	20	20	1	R	Grey Fantail	SH
MK	2017-01-19	4	07:48:00	07:58:00	20	20	1	P	Grey Shrike-thrush	H
MK	2017-01-19	4	07:48:00	07:58:00	20	20	1	P	Pink Robin	H
MK	2017-01-19	4	07:48:00	07:58:00	20	20	1	P	Silvereye	H
MK	2017-01-19	4	07:48:00	07:58:00	20	20	1	P	Striated Pardalote	H
MK	2017-01-19	4	07:48:00	07:58:00	20	20	1	R	Strong-billed Honeyeater	H
MK	2017-01-19	4	07:48:00	07:58:00	20	20	1	R	Tasmanian Scrubwren	SH
MK	2017-01-19	4	07:48:00	07:58:00	20	20	1	P	Yellow Wattlebird	H
MK	2017-01-19	4	07:03:00	07:13:00	20	80	2	P	Black-headed Honeyeater	H
MK	2017-01-19	4	07:03:00	07:13:00	20	80	2	P	Fan-tailed Cuckoo	H
MK	2017-01-19	4	07:03:00	07:13:00	20	80	2	P	Flame Robin	H
MK	2017-01-19	4	07:03:00	07:13:00	20	80	2	P	Grey Fantail	H
MK	2017-01-19	4	07:03:00	07:13:00	20	80	2	P	Grey Shrike-thrush	H
MK	2017-01-19	4	07:03:00	07:13:00	20	80	2	P	Pink Robin	H
MK	2017-01-19	4	07:03:00	07:13:00	20	80	2	P	Silvereye	H
MK	2017-01-19	4	07:03:00	07:13:00	20	80	2	P	Green Rosella	H
MK	2017-01-19	4	07:03:00	07:13:00	20	80	2	P	Striated Pardalote	H
MK	2017-01-19	4	07:03:00	07:13:00	20	80	2	R	Tasmanian Scrubwren	SH
MK	2017-01-19	4	07:03:00	07:13:00	20	80	2	P	Yellow-tailed Black-Cockatoo	H
MK	2017-01-19	4	07:34:00	07:44:00	80	20	3	P	Black Currawong	H
MK	2017-01-19	4	07:34:00	07:44:00	80	20	3	P	Black-headed Honeyeater	H
MK	2017-01-19	4	07:34:00	07:44:00	80	20	3	P	Flame Robin	H
MK	2017-01-19	4	07:34:00	07:44:00	80	20	3	P	Green Rosella	SH
MK	2017-01-19	4	07:34:00	07:44:00	80	20	3	R	Grey Fantail	H
MK	2017-01-19	4	07:34:00	07:44:00	80	20	3	P	Grey Shrike-thrush	H
MK	2017-01-19	4	07:34:00	07:44:00	80	20	3	P	Pink Robin	H
MK	2017-01-19	4	07:34:00	07:44:00	80	20	3	P	Shining Bronze-Cuckoo	H
MK	2017-01-19	4	07:34:00	07:44:00	80	20	3	P	Green Rosella	H
MK	2017-01-19	4	07:34:00	07:44:00	80	20	3	P	Striated Pardalote	H
MK	2017-01-19	4	07:34:00	07:44:00	80	20	3	R	Tasmanian Scrubwren	H
MK	2017-01-19	4	07:34:00	07:44:00	80	20	3	P	Yellow Wattlebird	H
MK	2017-01-19	4	07:18:00	07:28:00	80	80	4	P	Black Currawong	H
MK	2017-01-19	4	07:18:00	07:28:00	80	80	4	P	Fan-tailed Cuckoo	H
MK	2017-01-19	4	07:18:00	07:28:00	80	80	4	P	Flame Robin	H
MK	2017-01-19	4	07:18:00	07:28:00	80	80	4	P	Forest Raven	S
MK	2017-01-19	4	07:18:00	07:28:00	80	80	4	R	Green Rosella	SH
MK	2017-01-19	4	07:18:00	07:28:00	80	80	4	P	Grey Fantail	H
MK	2017-01-19	4	07:18:00	07:28:00	80	80	4	P	Grey Shrike-thrush	H
MK	2017-01-19	4	07:18:00	07:28:00	80	80	4	R	Pink Robin	H
MK	2017-01-19	4	07:18:00	07:28:00	80	80	4	P	Shining Bronze-Cuckoo	H
MK	2017-01-19	4	07:18:00	07:28:00	80	80	4	P	Spotted Pardalote	H
MK	2017-01-19	4	07:18:00	07:28:00	80	80	4	P	Superb Fairy-wren	H
MK	2017-01-19	4	07:18:00	07:28:00	80	80	4	P	Yellow Wattlebird	H
MM	2016-12-09	1	07:25:00	07:35:00	20	20	1	P	Grey Currawong	H
MM	2016-12-09	1	07:25:00	07:35:00	20	20	1	P	Grey Fantail	H
MM	2016-12-09	1	07:25:00	07:35:00	20	20	1	R	Grey Shrike-thrush	SH
MM	2016-12-09	1	07:25:00	07:35:00	20	20	1	R	Olive Whistler	H	Likely 1
MM	2016-12-09	1	07:25:00	07:35:00	20	20	1	P	Spotted Pardalote	H
MM	2016-12-09	1	07:25:00	07:35:00	20	20	1	P	Striated Pardalote	H
MM	2016-12-09	1	07:25:00	07:35:00	20	20	1	P	Yellow-tailed Black-Cockatoo	SH
MM	2016-12-09	1	07:44:00	07:54:00	20	80	2	R	Dusky Woodswallow	S	At least 2
MM	2016-12-09	1	07:44:00	07:54:00	20	80	2	R	Green Rosella	S
MM	2016-12-09	1	07:44:00	07:54:00	20	80	2	R	Grey Fantail	H
MM	2016-12-09	1	07:44:00	07:54:00	20	80	2	R	Grey Shrike-thrush	H
MM	2016-12-09	1	07:44:00	07:54:00	20	80	2	P	Spotted Pardalote	H
MM	2016-12-09	1	07:44:00	07:54:00	20	80	2	R	Striated Pardalote	H
MM	2016-12-09	1	07:44:00	07:54:00	20	80	2	P	Tasmanian Scrubwren	H
MM	2016-12-09	1	07:44:00	07:54:00	20	80	2	P	Crescent Honeyeater	H
MM	2016-12-09	1	08:21:00	08:31:00	80	20	3	R	Grey Fantail	SH
MM	2016-12-09	1	08:21:00	08:31:00	80	20	3	P	Grey Shrike-thrush	H
MM	2016-12-09	1	08:21:00	08:31:00	80	20	3	R	Olive Whistler	H
MM	2016-12-09	1	08:21:00	08:31:00	80	20	3	R	Satin Flycatcher	H
MM	2016-12-09	1	08:21:00	08:31:00	80	20	3	P	Satin Flycatcher	H
MM	2016-12-09	1	08:21:00	08:31:00	80	20	3	P	Shining Bronze-Cuckoo	H
MM	2016-12-09	1	08:21:00	08:31:00	80	20	3	P	Striated Pardalote	H
MM	2016-12-09	1	08:21:00	08:31:00	80	20	3	P	Superb Fairy-wren	H
MM	2016-12-09	1	08:21:00	08:31:00	80	20	3	P	Crescent Honeyeater	H
MM	2016-12-09	1	08:02:00	08:12:00	80	80	4	P	Dusky Woodswallow	H
MM	2016-12-09	1	08:02:00	08:12:00	80	80	4	R	Green Rosella	S
MM	2016-12-09	1	08:02:00	08:12:00	80	80	4	P	Grey Fantail	H
MM	2016-12-09	1	08:02:00	08:12:00	80	80	4	P	Grey Shrike-thrush	H
MM	2016-12-09	1	08:02:00	08:12:00	80	80	4	P	Olive Whistler	H
MM	2016-12-09	1	08:02:00	08:12:00	80	80	4	P	Satin Flycatcher	H
MM	2016-12-09	1	08:02:00	08:12:00	80	80	4	P	Spotted Pardalote	H
MM	2016-12-09	1	08:02:00	08:12:00	80	80	4	P	Striated Pardalote	H
MM	2016-12-09	1	08:02:00	08:12:00	80	80	4	P	Superb Fairy-wren	S
MM	2016-12-23	2	08:15:00	08:25:00	20	20	1	R	Black Bird	H
MM	2016-12-23	2	08:15:00	08:25:00	20	20	1	P	Black Currawong	H
MM	2016-12-23	2	08:15:00	08:25:00	20	20	1	P	Crescent Honeyeater	H
MM	2016-12-23	2	08:15:00	08:25:00	20	20	1	R	Flame Robin	S
MM	2016-12-23	2	08:15:00	08:25:00	20	20	1	R	Grey Fantail	H
MM	2016-12-23	2	08:15:00	08:25:00	20	20	1	P	Olive Whistler	H
MM	2016-12-23	2	08:15:00	08:25:00	20	20	1	P	Shining Bronze-Cuckoo	H
MM	2016-12-23	2	08:15:00	08:25:00	20	20	1	P	Green Rosella	H
MM	2016-12-23	2	08:15:00	08:25:00	20	20	1	P	Striated Pardalote	H
MM	2016-12-23	2	08:15:00	08:25:00	20	20	1	P	Superb Fairy-wren	H
MM	2016-12-23	2	08:15:00	08:25:00	20	20	1	R	Tasmanian Scrubwren	H
MM	2016-12-23	2	08:15:00	08:25:00	20	20	1	R	Thornbill	H
MM	2016-12-23	2	08:15:00	08:25:00	20	20	1	P	Yellow-throated Honeyeater	H
MM	2016-12-23	2	08:15:00	08:25:00	20	20	1	P	Green Rosella	H
MM	2016-12-23	2	07:23:00	07:33:00	20	80	2	P	Crescent Honeyeater	H
MM	2016-12-23	2	07:23:00	07:33:00	20	80	2	P	Flame Robin	H
MM	2016-12-23	2	07:23:00	07:33:00	20	80	2	P	Grey Shrike-thrush	H
MM	2016-12-23	2	07:23:00	07:33:00	20	80	2	R	NA	S
MM	2016-12-23	2	07:23:00	07:33:00	20	80	2	P	Olive Whistler	H
MM	2016-12-23	2	07:23:00	07:33:00	20	80	2	R	Satin Flycatcher	H
MM	2016-12-23	2	07:23:00	07:33:00	20	80	2	P	Striated Pardalote	H
MM	2016-12-23	2	07:23:00	07:33:00	20	80	2	P	Strong-billed Honeyeater	H
MM	2016-12-23	2	07:23:00	07:33:00	20	80	2	P	Superb Fairy-wren	H
MM	2016-12-23	2	07:23:00	07:33:00	20	80	2	P	Thornbill	H
MM	2016-12-23	2	07:23:00	07:33:00	20	80	2	P	Eastern Spinebill	H
MM	2016-12-23	2	07:59:00	08:09:00	80	20	3	P	Black Currawong	H
MM	2016-12-23	2	07:59:00	08:09:00	80	20	3	P	Flame Robin	H
MM	2016-12-23	2	07:59:00	08:09:00	80	20	3	R	Green Rosella	SH
MM	2016-12-23	2	07:59:00	08:09:00	80	20	3	R	Grey Fantail	SH
MM	2016-12-23	2	07:59:00	08:09:00	80	20	3	P	Grey Shrike-thrush	H
MM	2016-12-23	2	07:59:00	08:09:00	80	20	3	P	Satin Flycatcher	H
MM	2016-12-23	2	07:59:00	08:09:00	80	20	3	P	Green Rosella	H
MM	2016-12-23	2	07:59:00	08:09:00	80	20	3	P	Striated Pardalote	H
MM	2016-12-23	2	07:59:00	08:09:00	80	20	3	P	Superb Fairy-wren	H
MM	2016-12-23	2	07:59:00	08:09:00	80	20	3	P	Tasmanian Scrubwren	H
MM	2016-12-23	2	07:59:00	08:09:00	80	20	3	P	Crescent Honeyeater	H
MM	2016-12-23	2	07:42:00	07:52:00	80	80	4	P	Black Currawong	H
MM	2016-12-23	2	07:42:00	07:52:00	80	80	4	R	Flame Robin	H
MM	2016-12-23	2	07:42:00	07:52:00	80	80	4	P	Green Rosella	H
MM	2016-12-23	2	07:42:00	07:52:00	80	80	4	R	Grey Fantail	H
MM	2016-12-23	2	07:42:00	07:52:00	80	80	4	P	Grey Shrike-thrush	H
MM	2016-12-23	2	07:42:00	07:52:00	80	80	4	R	Olive Whistler	S
MM	2016-12-23	2	07:42:00	07:52:00	80	80	4	R	Silvereye	S
MM	2016-12-23	2	07:42:00	07:52:00	80	80	4	P	Striated Pardalote	H
MM	2016-12-23	2	07:42:00	07:52:00	80	80	4	P	Superb Fairy-wren	H
MM	2016-12-23	2	07:42:00	07:52:00	80	80	4	R	Tasmanian Scrubwren	SH
MM	2016-12-23	2	07:42:00	07:52:00	80	80	4	R	Thornbill	S
MM	2016-12-23	2	07:42:00	07:52:00	80	80	4	R	Thornbill	S
MM	2016-12-23	2	07:42:00	07:52:00	80	80	4	P	Yellow-throated Honeyeater	H
MM	2017-01-05	3	07:51:00	08:01:00	20	20	1	R	Black-headed Honeyeater	S
MM	2017-01-05	3	07:51:00	08:01:00	20	20	1	P	Flame Robin	H
MM	2017-01-05	3	07:51:00	08:01:00	20	20	1	R	Green Rosella	SH
MM	2017-01-05	3	07:51:00	08:01:00	20	20	1	P	Grey Fantail	H
MM	2017-01-05	3	07:51:00	08:01:00	20	20	1	P	Grey Shrike-thrush	H
MM	2017-01-05	3	07:51:00	08:01:00	20	20	1	P	Satin Flycatcher	H
MM	2017-01-05	3	07:51:00	08:01:00	20	20	1	P	Satin Flycatcher	H
MM	2017-01-05	3	07:51:00	08:01:00	20	20	1	P	Shining Bronze-Cuckoo	H
MM	2017-01-05	3	07:51:00	08:01:00	20	20	1	P	Green Rosella	H
MM	2017-01-05	3	07:51:00	08:01:00	20	20	1	P	Striated Pardalote	H
MM	2017-01-05	3	07:51:00	08:01:00	20	20	1	R	Strong-billed Honeyeater	SH
MM	2017-01-05	3	07:51:00	08:01:00	20	20	1	R	Tasmanian Scrubwren	H
MM	2017-01-05	3	07:51:00	08:01:00	20	20	1	P	Thornbill	H
MM	2017-01-05	3	08:07:00	08:17:00	20	80	2	P	Black-headed Honeyeater	H
MM	2017-01-05	3	08:07:00	08:17:00	20	80	2	R	Flame Robin	H
MM	2017-01-05	3	08:07:00	08:17:00	20	80	2	P	Golden Whistler	H
MM	2017-01-05	3	08:07:00	08:17:00	20	80	2	R	Green Rosella	SH
MM	2017-01-05	3	08:07:00	08:17:00	20	80	2	P	Grey Fantail	H
MM	2017-01-05	3	08:07:00	08:17:00	20	80	2	P	Grey Shrike-thrush	H
MM	2017-01-05	3	08:07:00	08:17:00	20	80	2	P	Olive Whistler	H
MM	2017-01-05	3	08:07:00	08:17:00	20	80	2	R	Pink Robin	H
MM	2017-01-05	3	08:07:00	08:17:00	20	80	2	P	Satin Flycatcher	H
MM	2017-01-05	3	08:07:00	08:17:00	20	80	2	P	Shining Bronze-Cuckoo	H
MM	2017-01-05	3	08:07:00	08:17:00	20	80	2	P	Striated Pardalote	H
MM	2017-01-05	3	08:07:00	08:17:00	20	80	2	P	Strong-billed Honeyeater	H
MM	2017-01-05	3	08:07:00	08:17:00	20	80	2	P	Superb Fairy-wren	H
MM	2017-01-05	3	08:07:00	08:17:00	20	80	2	R	Thornbill	H
MM	2017-01-05	3	08:07:00	08:17:00	20	80	2	P	Yellow Wattlebird	H
MM	2017-01-05	3	08:07:00	08:17:00	20	80	2	P	Yellow-throated Honeyeater	H
MM	2017-01-05	3	07:32:00	07:42:00	80	20	3	R	Bassian Thrush	S
MM	2017-01-05	3	07:32:00	07:42:00	80	20	3	P	Black Currawong	H
MM	2017-01-05	3	07:32:00	07:42:00	80	20	3	P	Golden Whistler	H
MM	2017-01-05	3	07:32:00	07:42:00	80	20	3	P	Grey Fantail	H
MM	2017-01-05	3	07:32:00	07:42:00	80	20	3	P	Grey Shrike-thrush	H
MM	2017-01-05	3	07:32:00	07:42:00	80	20	3	P	Olive Whistler	SH
MM	2017-01-05	3	07:32:00	07:42:00	80	20	3	P	Satin Flycatcher	H
MM	2017-01-05	3	07:32:00	07:42:00	80	20	3	P	Satin Flycatcher	H
MM	2017-01-05	3	07:32:00	07:42:00	80	20	3	P	Shining Bronze-Cuckoo	H
MM	2017-01-05	3	07:32:00	07:42:00	80	20	3	P	Green Rosella	H
MM	2017-01-05	3	07:32:00	07:42:00	80	20	3	P	Striated Pardalote	H
MM	2017-01-05	3	07:32:00	07:42:00	80	20	3	P	Superb Fairy-wren	H
MM	2017-01-05	3	07:32:00	07:42:00	80	20	3	P	Tasmanian Scrubwren	H
MM	2017-01-05	3	07:32:00	07:42:00	80	20	3	R	Thornbill	H
MM	2017-01-05	3	07:32:00	07:42:00	80	20	3	P	Yellow-tailed Black-Cockatoo	H
MM	2017-01-05	3	08:27:00	08:37:00	80	80	4	R	Black-headed Honeyeater	SH
MM	2017-01-05	3	08:27:00	08:37:00	80	80	4	R	Crescent Honeyeater	H
MM	2017-01-05	3	08:27:00	08:37:00	80	80	4	P	Fan-tailed Cuckoo	H
MM	2017-01-05	3	08:27:00	08:37:00	80	80	4	P	Flame Robin	H
MM	2017-01-05	3	08:27:00	08:37:00	80	80	4	P	Golden Whistler	H
MM	2017-01-05	3	08:27:00	08:37:00	80	80	4	R	Green Rosella	SH
MM	2017-01-05	3	08:27:00	08:37:00	80	80	4	R	Grey Fantail	SH
MM	2017-01-05	3	08:27:00	08:37:00	80	80	4	P	Grey Shrike-thrush	H
MM	2017-01-05	3	08:27:00	08:37:00	80	80	4	R	Satin Flycatcher	SH
MM	2017-01-05	3	08:27:00	08:37:00	80	80	4	P	Shining Bronze-Cuckoo	H
MM	2017-01-05	3	08:27:00	08:37:00	80	80	4	R	Silvereye	S
MM	2017-01-05	3	08:27:00	08:37:00	80	80	4	P	Green Rosella	H
MM	2017-01-05	3	08:27:00	08:37:00	80	80	4	P	Striated Pardalote	H
MM	2017-01-05	3	08:27:00	08:37:00	80	80	4	P	Strong-billed Honeyeater	H
MM	2017-01-05	3	08:27:00	08:37:00	80	80	4	P	Tasmanian Scrubwren	H
MM	2017-01-05	3	08:27:00	08:37:00	80	80	4	P	Thornbill	H
MM	2017-01-05	3	08:27:00	08:37:00	80	80	4	P	Eastern Spinebill	H
MM	2017-01-05	3	08:27:00	08:37:00	80	80	4	P	Olive Whistler	H
MM	2017-01-17	4	07:21:00	07:31:00	20	20	1	P	Flame Robin	H
MM	2017-01-17	4	07:21:00	07:31:00	20	20	1	R	Golden Whistler	H
MM	2017-01-17	4	07:21:00	07:31:00	20	20	1	R	Green Rosella	H
MM	2017-01-17	4	07:21:00	07:31:00	20	20	1	R	Grey Fantail	S
MM	2017-01-17	4	07:21:00	07:31:00	20	20	1	P	Grey Shrike-thrush	H
MM	2017-01-17	4	07:21:00	07:31:00	20	20	1	R	Satin Flycatcher	S
MM	2017-01-17	4	07:21:00	07:31:00	20	20	1	P	Satin Flycatcher	H
MM	2017-01-17	4	07:21:00	07:31:00	20	20	1	P	Shining Bronze-Cuckoo	H
MM	2017-01-17	4	07:21:00	07:31:00	20	20	1	R	Silvereye	H
MM	2017-01-17	4	07:21:00	07:31:00	20	20	1	P	Striated Pardalote	H
MM	2017-01-17	4	07:21:00	07:31:00	20	20	1	R	Strong-billed Honeyeater	SH
MM	2017-01-17	4	07:21:00	07:31:00	20	20	1	P	Superb Fairy-wren	H
MM	2017-01-17	4	07:21:00	07:31:00	20	20	1	R	Thornbill	H
MM	2017-01-17	4	07:39:00	07:49:00	20	80	2	R	Green Rosella	H
MM	2017-01-17	4	07:39:00	07:49:00	20	80	2	P	Golden Whistler	H
MM	2017-01-17	4	07:39:00	07:49:00	20	80	2	R	Grey Fantail	SH
MM	2017-01-17	4	07:39:00	07:49:00	20	80	2	R	Grey Shrike-thrush	H
MM	2017-01-17	4	07:39:00	07:49:00	20	80	2	R	Satin Flycatcher	H
MM	2017-01-17	4	07:39:00	07:49:00	20	80	2	R	Shining Bronze-Cuckoo	SH
MM	2017-01-17	4	07:39:00	07:49:00	20	80	2	R	Silvereye	H
MM	2017-01-17	4	07:39:00	07:49:00	20	80	2	P	Green Rosella	H
MM	2017-01-17	4	07:39:00	07:49:00	20	80	2	R	Striated Pardalote	H
MM	2017-01-17	4	07:39:00	07:49:00	20	80	2	R	Strong-billed Honeyeater	H
MM	2017-01-17	4	07:39:00	07:49:00	20	80	2	R	Tasmanian Scrubwren	H
MM	2017-01-17	4	08:18:00	08:28:00	80	20	3	P	Black-headed Honeyeater	H
MM	2017-01-17	4	08:18:00	08:28:00	80	20	3	P	Crescent Honeyeater	H
MM	2017-01-17	4	08:18:00	08:28:00	80	20	3	P	Flame Robin	H
MM	2017-01-17	4	08:18:00	08:28:00	80	20	3	R	Golden Whistler	H
MM	2017-01-17	4	08:18:00	08:28:00	80	20	3	P	Grey Fantail	H
MM	2017-01-17	4	08:18:00	08:28:00	80	20	3	P	Grey Shrike-thrush	H
MM	2017-01-17	4	08:18:00	08:28:00	80	20	3	P	Olive whistler	H
MM	2017-01-17	4	08:18:00	08:28:00	80	20	3	P	Satin Flycatcher	H
MM	2017-01-17	4	08:18:00	08:28:00	80	20	3	P	Shining Bronze-Cuckoo	H
MM	2017-01-17	4	08:18:00	08:28:00	80	20	3	R	Silvereye	H
MM	2017-01-17	4	08:18:00	08:28:00	80	20	3	P	Spotted Pardalote	H
MM	2017-01-17	4	08:18:00	08:28:00	80	20	3	P	Green Rosella	H
MM	2017-01-17	4	08:18:00	08:28:00	80	20	3	P	Striated Pardalote	H
MM	2017-01-17	4	08:18:00	08:28:00	80	20	3	P	Strong-billed Honeyeater	H
MM	2017-01-17	4	08:18:00	08:28:00	80	20	3	P	Superb Fairy-wren	H
MM	2017-01-17	4	08:18:00	08:28:00	80	20	3	R	Tasmanian Scrubwren	H
MM	2017-01-17	4	08:18:00	08:28:00	80	20	3	P	Yellow-tailed Black-Cockatoo	H
MM	2017-01-17	4	07:59:00	08:09:00	80	80	4	P	Black Currawong	H
MM	2017-01-17	4	07:59:00	08:09:00	80	80	4	R	Grey Fantail	SH
MM	2017-01-17	4	07:59:00	08:09:00	80	80	4	P	Grey Shrike-thrush	H
MM	2017-01-17	4	07:59:00	08:09:00	80	80	4	P	Olive whistler	H
MM	2017-01-17	4	07:59:00	08:09:00	80	80	4	R	Satin Flycatcher	SH
MM	2017-01-17	4	07:59:00	08:09:00	80	80	4	P	Shining Bronze-Cuckoo	H
MM	2017-01-17	4	07:59:00	08:09:00	80	80	4	R	Silvereye	H
MM	2017-01-17	4	07:59:00	08:09:00	80	80	4	P	Striated Pardalote	H
MM	2017-01-17	4	07:59:00	08:09:00	80	80	4	P	Strong-billed Honeyeater	H
MM	2017-01-17	4	07:59:00	08:09:00	80	80	4	R	Superb Fairy-wren	H
MM	2017-01-17	4	07:59:00	08:09:00	80	80	4	P	Tasmanian Scrubwren	H
MM	2017-01-17	4	07:59:00	08:09:00	80	80	4	R	Thornbill	S

## Sheet: Birds - Freq
Survey	Site	Transect	Label	Bassian Thrush	Black Bird	Black Currawong	Black-headed Honeyeater	Common Bronzewing	Crescent Honeyeater	Dusky Robin	Dusky Woodswallow	Eastern Spinebill	Fan-tailed Cuckoo	Flame Robin	Forest Raven	Golden Whistler	Green Rosella	Grey Currawong	Grey Fantail	Grey Shrike-thrush	Laughing Kookaburra	Olive Whistler	Pink Robin	Satin Flycatcher	Shining Bronze-Cuckoo	Silvereye	Spotted Pardalote	Striated Pardalote	Strong-billed Honeyeater	Sulphur-crested Cockatoo	Superb Fairy-wren	Tasmanian Scrubwren	Thornbill	Yellow Wattlebird	Yellow-tailed Black-Cockatoo	Yellow-throated Honeyeater
1	MK	1	1MK1	0	0	1	0	0	0	1	0	0	0	0	0	0	0	0	1	1	1	0	0	0	0	0	0	1	1	0	1	0	1	0	0	0
1	MK	2	1MK2	0	0	1	0	0	0	0	0	0	0	1	1	0	1	0	1	1	0	0	0	0	1	0	0	1	0	0	1	0	1	1	0	0
1	MK	3	1MK3	0	0	1	0	0	0	0	0	0	0	0	0	0	1	0	1	1	0	0	0	0	0	0	0	1	1	0	1	0	0	1	0	0
1	MK	4	1MK4	0	0	1	0	1	0	0	0	0	0	0	0	0	1	0	1	1	1	0	0	0	1	0	0	1	0	1	1	0	0	1	0	0
2	MK	1	2MK1	0	0	1	1	0	1	1	0	0	0	1	1	1	1	0	1	1	0	0	1	0	0	0	0	1	1	0	1	0	1	1	0	0
2	MK	2	2MK2	0	0	1	0	0	0	1	0	0	0	1	1	1	0	0	1	1	0	0	1	0	1	0	0	1	0	0	1	1	1	0	0	0
2	MK	3	2MK3	0	0	1	0	0	0	0	0	0	0	1	1	0	0	0	1	1	0	0	0	0	0	1	0	1	0	0	1	0	1	0	0	0
2	MK	4	2MK4	0	0	1	0	0	0	1	0	0	0	1	0	0	0	0	1	1	0	0	0	1	1	0	0	1	0	0	1	0	1	1	0	0
3	MK	1	3MK1	0	0	1	0	0	0	0	0	1	1	1	0	1	1	0	1	1	0	1	0	0	1	0	0	1	0	0	1	1	0	1	0	0
3	MK	2	3MK2	0	0	1	0	0	1	0	0	0	1	1	0	0	1	0	1	1	0	1	1	0	1	1	0	1	0	0	1	1	1	1	0	0
3	MK	3	3MK3	0	0	1	0	0	0	0	0	0	1	1	0	0	1	0	1	1	0	1	0	0	1	1	0	1	0	0	1	1	0	1	0	0
3	MK	4	3MK4	0	0	1	0	0	0	0	0	0	1	1	0	0	0	0	1	1	0	1	1	0	1	1	0	0	0	0	0	1	1	1	0	0
4	MK	1	4MK1	0	0	1	0	0	0	0	0	0	1	1	0	0	1	0	1	1	0	0	1	0	0	1	0	1	1	0	0	1	0	1	0	0
4	MK	2	4MK2	0	0	0	1	0	0	0	0	0	1	1	0	0	1	0	1	1	0	0	1	0	0	1	0	1	0	0	0	1	0	0	1	0
4	MK	3	4MK3	0	0	1	1	0	0	0	0	0	0	1	0	0	1	0	1	1	0	0	1	0	1	0	0	1	0	0	0	1	0	1	0	0
4	MK	4	4MK4	0	0	1	0	0	0	0	0	0	1	1	1	0	1	0	1	1	0	0	1	0	1	0	1	0	0	0	1	0	0	1	0	0
1	MM	1	1MM1	0	0	0	0	0	0	0	0	0	0	0	0	0	0	1	1	1	0	1	0	0	0	0	1	1	0	0	0	0	0	0	1	0
1	MM	2	1MM2	0	0	0	0	0	1	0	1	0	0	0	0	0	1	0	1	1	0	0	0	0	0	0	1	1	0	0	0	1	0	0	0	0
1	MM	3	1MM3	0	0	0	0	0	1	0	0	0	0	0	0	0	0	0	1	1	0	1	0	1	1	0	0	1	0	0	1	0	0	0	0	0
1	MM	4	1MM4	0	0	0	0	0	0	0	1	0	0	0	0	0	1	0	1	1	0	1	0	1	0	0	1	1	0	0	1	0	0	0	0	0
2	MM	1	2MM1	0	1	1	0	0	1	0	0	0	0	1	0	0	1	0	1	0	0	1	0	0	1	0	0	1	0	0	1	1	1	0	0	1
2	MM	2	2MM2	0	0	0	0	0	1	0	0	1	0	1	0	0	0	0	0	1	0	1	0	1	0	0	0	1	1	0	1	0	1	0	0	0
2	MM	3	2MM3	0	0	1	0	0	1	0	0	0	0	1	0	0	1	0	1	1	0	0	0	1	0	0	0	1	0	0	1	1	0	0	0	0
2	MM	4	2MM4	0	0	1	0	0	0	0	0	0	0	1	0	0	1	0	1	1	0	1	0	0	0	1	0	1	0	0	1	1	1	0	0	1
3	MM	1	3MM1	0	0	0	1	0	0	0	0	0	0	1	0	0	1	0	1	1	0	0	0	1	1	0	0	1	1	0	0	1	1	0	0	0
3	MM	2	3MM2	0	0	0	1	0	0	0	0	0	0	1	0	1	1	0	1	1	0	1	1	1	1	0	0	1	1	0	1	0	1	1	0	1
3	MM	3	3MM3	1	0	1	0	0	0	0	0	0	0	0	0	1	1	0	1	1	0	1	0	1	1	0	0	1	0	0	1	1	1	0	1	0
3	MM	4	3MM4	0	0	0	1	0	1	0	0	1	1	1	0	1	1	0	1	1	0	1	0	1	1	1	0	1	1	0	0	1	1	0	0	0
4	MM	1	4MM1	0	0	0	0	0	0	0	0	0	0	1	0	1	1	0	1	1	0	0	0	1	1	1	0	1	1	0	1	0	1	0	0	0
4	MM	2	4MM2	0	0	0	0	0	0	0	0	0	0	0	0	1	1	0	1	1	0	0	0	1	1	1	0	1	1	0	0	1	0	0	0	0
4	MM	3	4MM3	0	0	0	1	0	1	0	0	0	0	1	0	1	1	0	1	1	0	1	0	1	1	1	1	1	1	0	1	1	0	0	1	0
4	MM	4	4MM4	0	0	1	0	0	0	0	0	0	0	0	0	0	0	0	1	1	0	1	0	1	1	1	0	1	1	0	1	1	1	0	0	0
Species frequency
	Bassian Thrush	Black Bird	Black Currawong	Black-headed Honeyeater	Common Bronzewing	Crescent Honeyeater	Dusky Robin	Dusky Woodswallow	Eastern Spinebill	Fan-tailed Cuckoo	Flame Robin	Forest Raven	Golden Whistler	Green Rosella	Grey Currawong	Grey Fantail	Grey Shrike-thrush	Laughing Kookaburra	Olive Whistler	Pink Robin	Satin Flycatcher	Shining Bronze-Cuckoo	Silvereye	Spotted Pardalote	Striated Pardalote	Strong-billed Honeyeater	Sulphur-crested Cockatoo	Superb Fairy-wren	Tasmanian Scrubwren	Thornbill	Yellow Wattlebird	Yellow-tailed Black-Cockatoo	Yellow-throated Honeyeater
MK	0	0	15	3	1	2	4	0	1	7	13	5	3	11	0	16	16	2	4	8	1	10	6	1	14	4	1	12	8	8	12	1	0
MM	1	1	5	4	0	7	0	2	2	1	9	0	6	12	1	15	15	0	11	1	12	10	6	4	16	8	0	11	10	9	1	3	3

## Sheet: Invertebrate
SiteName	Sample	Date installed	Date collected	Days in field	Group	Wet weight	Count
MK	1	2016-12-08	2016-12-22	14	Beetle	1.609	29
MK	1	2016-12-08	2016-12-22	14	Grub	0.5217	24
MK	1	2016-12-08	2016-12-22	14	Isopod	0.0213	8
MK	1	2016-12-08	2016-12-22	14	Large misc	0.0479	2
MK	1	2016-12-08	2016-12-22	14	Millipede	0.3957	36
MK	1	2016-12-08	2016-12-22	14	Mite	0.0007	3
MK	1	2016-12-08	2016-12-22	14	Mollusc	0.1364	6
MK	1	2016-12-08	2016-12-22	14	Small misc	0.0722	NA
MK	1	2016-12-08	2016-12-22	14	Spider	0.1253	17
MK	1	2016-12-08	2016-12-22	14	Wing	0.0206	4
MK	2	2016-12-22	2017-01-06	13	Beetle	4.785	73
MK	2	2016-12-22	2017-01-06	13	Grub	2.1189	31
MK	2	2016-12-22	2017-01-06	13	Isopod	0.002	9
MK	2	2016-12-22	2017-01-06	13	Large ant	0.0013	1
MK	2	2016-12-22	2017-01-06	13	Large misc	0.0583	NA
MK	2	2016-12-22	2017-01-06	13	Millipede	0.4766	31
MK	2	2016-12-22	2017-01-06	13	Mite	0.0017	3
MK	2	2016-12-22	2017-01-06	13	Mollusc	0.0563	3
MK	2	2016-12-22	2017-01-06	13	Small misc	0.0876	NA
MK	2	2016-12-22	2017-01-06	13	Spider	0.2445	31
MK	2	2016-12-22	2017-01-06	13	Wing	0.0789	20
MK	3	2017-01-06	2017-01-19	13	Beetle	5.2687	147
MK	3	2017-01-06	2017-01-19	13	Caterpillar	0.0643	3
MK	3	2017-01-06	2017-01-19	13	Centipede	0.0001	1
MK	3	2017-01-06	2017-01-19	13	Grub	4.9879	469
MK	3	2017-01-06	2017-01-19	13	Large ant	0.0188	6
MK	3	2017-01-06	2017-01-19	13	Large misc	0.0973	4
MK	3	2017-01-06	2017-01-19	13	Millipede	0.044	19
MK	3	2017-01-06	2017-01-19	13	Mite	0	4
MK	3	2017-01-06	2017-01-19	13	Small misc	0.2113	NA
MK	3	2017-01-06	2017-01-19	13	Spider	0.5775	69
MK	3	2017-01-06	2017-01-19	13	Wing	0.0591	21
MM	1	2016-12-09	2016-12-23	14	Beetle	13.1319	80
MM	1	2016-12-09	2016-12-23	14	Caterpillar	5.1114	2
MM	1	2016-12-09	2016-12-23	14	Grub	0.0291	6
MM	1	2016-12-09	2016-12-23	14	Isopod	0.063	40
MM	1	2016-12-09	2016-12-23	14	Large ant	0.0855	2
MM	1	2016-12-09	2016-12-23	14	Large misc	0.0166	2
MM	1	2016-12-09	2016-12-23	14	Millipede	0.1504	5
MM	1	2016-12-09	2016-12-23	14	Mite	0.021	22
MM	1	2016-12-09	2016-12-23	14	Mollusc	0.028	4
MM	1	2016-12-09	2016-12-23	14	Small misc	0.6281	NA
MM	1	2016-12-09	2016-12-23	14	Spider	0.3912	54
MM	1	2016-12-09	2016-12-23	14	Wing	0.0011	4
MM	2	2016-12-23	2017-01-05	13	Beetle	12.4744	109
MM	2	2016-12-23	2017-01-05	13	Grub	1.6414	19
MM	2	2016-12-23	2017-01-05	13	Isopod	0.0305	31
MM	2	2016-12-23	2017-01-05	13	Large ant	0.3278	13
MM	2	2016-12-23	2017-01-05	13	Millipede	0.3504	10
MM	2	2016-12-23	2017-01-05	13	Mite	0.016	20
MM	2	2016-12-23	2017-01-05	13	Mollusc	0.0013	1
MM	2	2016-12-23	2017-01-05	13	Small misc	0.0764	NA
MM	2	2016-12-23	2017-01-05	13	Spider	0.3819	44
MM	2	2016-12-23	2017-01-05	13	Wing	0.1415	8
MM	3	2017-01-05	2017-01-18	13	Beetle	6.7022	50
MM	3	2017-01-05	2017-01-18	13	Grub	0.247	34
MM	3	2017-01-05	2017-01-18	13	Isopod	0.034	27
MM	3	2017-01-05	2017-01-18	13	Large ant	0.0132	3
MM	3	2017-01-05	2017-01-18	13	Large misc	0.813	11
MM	3	2017-01-05	2017-01-18	13	Millipede	1.3215	17
MM	3	2017-01-05	2017-01-18	13	Mite	0.009	13
MM	3	2017-01-05	2017-01-18	13	Small misc	0.0553	NA
MM	3	2017-01-05	2017-01-18	13	Spider	0.0658	27
MM	3	2017-01-05	2017-01-18	13	Wing	0.0063	4
